# Supplementary material for: Dimethyl hydrazine-1,2-dicarboxyl­ate–triphenyl­phosphine oxide (1/1)
Source: Acta Crystallogr Sect E Struct Rep Online. 2011 Jun 4;67(Pt 7):o1565. doi: 10.1107/S160053681101991X (PMC3151943; doi:10.1107/S160053681101991X)
Supplement: Supplementary file 2 [file e-67-o1565-Isup2.hkl]

# 
# h,k,l, Fc-squared, Fo-squared, sigma(Fo-squared) and status flag 
# 
data_I
_shelx_title ' bd111 in C2/c' 
_shelx_refln_list_code          4 
_shelx_F_calc_maximum      576.04 
_exptl_crystal_F_000      1792.00 
_reflns_d_resolution_high  0.8392 
 
loop_ 
 _symmetry_equiv_pos_as_xyz 
 'x, y, z' 
 '-x, y, -z+1/2' 
 'x+1/2, y+1/2, z' 
 '-x+1/2, y+1/2, -z+1/2' 
 '-x, -y, -z' 
 'x, -y, z-1/2' 
 '-x+1/2, -y+1/2, -z' 
 'x+1/2, -y+1/2, z-1/2' 
 
_cell_length_a    26.4938 
_cell_length_b     8.5545 
_cell_length_c    20.4426 
_cell_angle_alpha  90.000 
_cell_angle_beta  109.090 
_cell_angle_gamma  90.000 
 
_shelx_F_squared_multiplier     1.000 
 
loop_ 
 _refln_index_h 
 _refln_index_k 
 _refln_index_l 
 _refln_F_squared_calc 
 _refln_F_squared_meas 
 _refln_F_squared_sigma 
 _refln_observed_status 
   4   0   0      159.97      234.95     16.09 o 
   6   0   0    38546.27    34946.44    168.47 o 
   8   0   0    78379.01    79036.24    551.90 o 
  10   0   0      120.64      186.74     22.03 o 
  12   0   0     1721.05     1598.23    123.69 o 
  14   0   0    16622.80    17407.56    293.75 o 
  16   0   0       40.41      -11.67     27.26 o 
  18   0   0     4172.70     4213.89    129.67 o 
  20   0   0     2948.73     3144.19    122.27 o 
  22   0   0      426.52      420.87     64.39 o 
  24   0   0      619.86      527.21     74.12 o 
  26   0   0      121.77       90.83     51.73 o 
  28   0   0      502.94      394.76     87.70 o 
   1   1   0    40402.60    36803.57    272.34 o 
   3   1   0     1409.26     1370.87     18.53 o 
   5   1   0    10702.32    10392.80     99.53 o 
   7   1   0     6686.67     6909.19     84.73 o 
   9   1   0      306.80      243.57     16.19 o 
  11   1   0       62.43       80.41     16.24 o 
  13   1   0     1908.20     1723.26     49.40 o 
  15   1   0     6465.58     6698.67    104.42 o 
  17   1   0     2231.67     2364.03     69.57 o 
  19   1   0     6862.01     6591.65    118.44 o 
  21   1   0      236.65      265.62     38.53 o 
  23   1   0       56.12       34.62     29.34 o 
  25   1   0      237.22      236.02     42.23 o 
  27   1   0     1245.56     1265.95     77.79 o 
  29   1   0       35.37       61.76     47.22 o 
   0   2   0    68421.06    64672.70    280.50 o 
   2   2   0    47427.62    45045.27    107.40 o 
   4   2   0     8455.29     8114.91     49.09 o 
   6   2   0     5907.08     6143.96     53.63 o 
   8   2   0     7388.49     7427.67     70.61 o 
  10   2   0     2133.75     2529.56     49.94 o 
  12   2   0     9841.79    10337.54    126.41 o 
  14   2   0      131.65      175.24     26.14 o 
  16   2   0      436.15      376.17     37.06 o 
  18   2   0     2165.13     2420.86     79.66 o 
  20   2   0     1758.90     1854.45     76.10 o 
  22   2   0      380.21      350.01     44.87 o 
  24   2   0      364.09      306.13     43.70 o 
  26   2   0        0.40       30.60     32.81 o 
  28   2   0        7.80       32.71     41.00 o 
   1   3   0      378.17      458.50     16.38 o 
   3   3   0    25211.46    26358.58     94.59 o 
   5   3   0     1580.66     1557.47     27.51 o 
   7   3   0     2016.35     1836.68     38.39 o 
   9   3   0     8898.22     8997.63    101.53 o 
  11   3   0      103.52       85.43     20.41 o 
  13   3   0     1549.65     1629.83     54.54 o 
  15   3   0       13.32       23.96     19.68 o 
  17   3   0       89.77       56.38     23.97 o 
  19   3   0     2975.26     2855.14     83.03 o 
  21   3   0      291.01      233.92     37.97 o 
  23   3   0      154.34      129.41     35.54 o 
  25   3   0       34.19       45.27     33.64 o 
  27   3   0       11.88        6.67     38.18 o 
   0   4   0      646.15      874.62     39.70 o 
   2   4   0     4796.26     5020.16     61.57 o 
   4   4   0     1004.55      997.83     31.41 o 
   6   4   0     1717.31     1499.79     41.22 o 
   8   4   0      214.65      147.55     20.78 o 
  10   4   0    10126.49    10601.60    119.78 o 
  12   4   0     1504.96     1536.75     54.37 o 
  14   4   0       66.38       86.87     23.98 o 
  16   4   0      526.71      451.43     43.30 o 
  18   4   0      942.66      890.78     54.35 o 
  20   4   0        4.11       38.72     27.59 o 
  22   4   0        6.52       13.32     27.97 o 
  24   4   0      128.48      120.85     36.97 o 
  26   4   0       28.89       61.12     34.67 o 
   1   5   0      338.85      346.05     28.13 o 
   3   5   0     1272.12     1100.80     40.28 o 
   5   5   0     4360.51     4572.09     77.44 o 
   7   5   0     4310.68     4257.84     88.80 o 
   9   5   0      306.45      242.62     27.46 o 
  11   5   0      929.06      816.31     43.43 o 
  13   5   0     1689.15     1673.61     59.00 o 
  15   5   0      590.38      545.78     44.91 o 
  17   5   0     1657.61     1569.40     65.88 o 
  19   5   0       26.57       59.70     28.63 o 
  21   5   0     1419.38     1537.24     86.74 o 
  23   5   0        0.90       25.60     31.95 o 
  25   5   0       82.65      101.45     39.12 o 
   0   6   0      889.04      804.37     60.27 o 
   2   6   0      636.94      745.60     42.31 o 
   4   6   0      432.56      484.55     36.15 o 
   6   6   0      442.83      392.84     33.74 o 
   8   6   0      139.33      124.25     24.28 o 
  10   6   0     1484.31     1373.75     66.42 o 
  12   6   0       35.42       11.04     20.49 o 
  14   6   0     1851.35     1904.86     68.69 o 
  16   6   0      593.11      545.51     47.99 o 
  18   6   0      447.88      446.10     46.81 o 
  20   6   0      120.15      128.17     36.03 o 
  22   6   0       92.50      104.05     36.82 o 
  24   6   0       67.77      106.34     39.43 o 
   1   7   0       50.30       47.69     22.89 o 
   3   7   0     4079.08     4045.20     91.33 o 
   5   7   0      240.15      278.30     32.86 o 
   7   7   0        3.64       30.43     21.01 o 
   9   7   0      570.75      564.62     45.02 o 
  11   7   0     4630.10     4509.11    101.00 o 
  13   7   0      151.47      162.66     33.24 o 
  15   7   0     1256.76     1189.15     64.22 o 
  17   7   0     1973.60     2082.63     81.84 o 
  19   7   0       29.50       60.64     32.85 o 
  21   7   0       18.25       39.22     37.43 o 
   0   8   0       79.20      173.09     48.54 o 
   2   8   0       66.39       52.97     26.16 o 
   4   8   0     1120.63     1012.01     59.59 o 
   6   8   0      246.73      260.91     36.67 o 
   8   8   0        1.65        1.85     23.41 o 
  10   8   0      440.53      518.37     48.55 o 
  12   8   0        4.02       18.10     26.09 o 
  14   8   0     1223.78     1258.53     72.01 o 
  16   8   0       51.65       82.22     33.49 o 
  18   8   0       11.35       14.02     32.80 o 
   1   9   0      375.83      345.06     46.07 o 
   3   9   0      146.66      170.23     38.19 o 
   5   9   0      126.32      117.65     37.24 o 
   7   9   0        9.33        7.52     29.95 o 
   9   9   0      114.72       77.18     34.45 o 
  11   9   0      717.76      700.83     66.39 o 
  13   9   0        3.37       24.49     34.36 o 
   0  10   0      126.05       84.98     59.37 o 
   2  10   0       17.80        2.19     38.38 o 
   4  10   0     1033.02      993.59     90.98 o 
 -29   1   1      700.54      636.98     69.55 o 
 -27   1   1      976.75      955.56     69.69 o 
 -25   1   1       78.87       71.47     33.47 o 
 -23   1   1       99.85       79.22     30.39 o 
 -21   1   1     2016.23     1960.35     72.72 o 
 -19   1   1     4033.55     4246.05     96.48 o 
 -17   1   1      166.66      116.56     25.75 o 
 -15   1   1    11125.97    11065.46    132.12 o 
 -13   1   1    11933.30    12281.87    194.62 o 
 -11   1   1      592.58      549.17     28.34 o 
  -9   1   1    12168.12    12442.14    140.93 o 
  -7   1   1    41681.27    41169.23    259.70 o 
  -5   1   1     4667.00     4476.00     36.68 o 
  -3   1   1     1524.47     1416.03     17.83 o 
  -1   1   1    20373.80    19499.15    106.17 o 
   1   1   1       26.56       27.41      3.69 o 
   3   1   1     4959.15     4641.29     31.86 o 
   5   1   1      829.66      832.61     18.69 o 
   7   1   1     3603.85     3522.15     48.45 o 
   9   1   1     7098.48     7748.22     90.76 o 
  11   1   1       25.22       26.92     14.06 o 
  13   1   1     3067.38     3308.94     71.09 o 
  15   1   1      355.92      272.80     28.67 o 
  17   1   1      412.48      294.79     33.45 o 
  19   1   1     1370.83     1484.85     62.50 o 
  21   1   1     1403.87     1379.09     65.34 o 
  23   1   1     1791.95     1695.82     74.74 o 
  25   1   1      355.99      395.39     48.46 o 
  27   1   1      531.67      546.26     68.24 o 
  29   1   1        5.59       24.22     44.26 o 
 -28   2   1      411.02      413.82     54.85 o 
 -26   2   1      368.22      285.38     47.96 o 
 -24   2   1      443.10      506.72     55.24 o 
 -22   2   1        0.71        0.48     25.09 o 
 -20   2   1      164.72      137.68     31.62 o 
 -18   2   1     2191.81     2148.04     69.66 o 
 -16   2   1      322.01      348.27     34.01 o 
 -14   2   1     2493.08     2790.77     68.54 o 
 -12   2   1      381.98      389.83     32.76 o 
 -10   2   1     1653.03     1808.83     44.01 o 
  -8   2   1     4592.14     4259.82     49.40 o 
  -6   2   1      269.42      288.44     14.52 o 
  -4   2   1       18.16       22.12      6.80 o 
  -2   2   1    25496.25    24801.82    136.66 o 
   0   2   1     4408.80     4169.55     41.63 o 
   2   2   1     3114.67     2826.71     27.98 o 
   4   2   1    30044.57    29383.67    146.58 o 
   6   2   1      157.07      137.59     11.78 o 
   8   2   1    12395.71    13435.62    190.42 o 
  10   2   1       54.19      112.76     18.17 o 
  12   2   1      372.05      312.46     26.47 o 
  14   2   1      192.10      138.20     24.71 o 
  16   2   1      369.77      368.23     35.11 o 
  18   2   1       19.02       30.02     23.54 o 
  20   2   1       19.39       12.11     24.75 o 
  22   2   1     2969.12     3235.23    104.77 o 
  24   2   1        5.20       36.87     31.47 o 
  26   2   1      221.31      208.86     46.15 o 
  28   2   1       69.53       56.49     45.21 o 
 -27   3   1       59.45       49.66     35.64 o 
 -25   3   1     2501.83     2567.34     93.56 o 
 -23   3   1      270.53      214.89     38.88 o 
 -21   3   1     4921.87     5081.61    112.78 o 
 -19   3   1     1563.57     1624.67     65.05 o 
 -17   3   1     1946.29     1936.85     65.36 o 
 -15   3   1      130.32      117.81     24.86 o 
 -13   3   1     4077.68     4315.85     83.67 o 
 -11   3   1     2250.42     2003.59     55.15 o 
  -9   3   1        6.76        8.36     14.74 o 
  -7   3   1    11328.65    11716.00     92.87 o 
  -5   3   1      844.97      700.68     20.97 o 
  -3   3   1     6380.72     6084.91     52.45 o 
  -1   3   1     3422.49     3560.42     33.35 o 
   1   3   1     4763.22     4670.86     38.46 o 
   3   3   1     1706.05     1562.63     25.65 o 
   5   3   1      259.41      224.10     15.60 o 
   7   3   1       47.55      109.16     15.68 o 
   9   3   1        0.86        6.86     13.53 o 
  11   3   1     6092.95     6326.80     93.39 o 
  13   3   1     7952.92     7700.58    119.77 o 
  15   3   1     1484.63     1464.65     55.30 o 
  17   3   1        4.33        5.94     21.32 o 
  19   3   1     4664.97     4811.38    104.84 o 
  21   3   1       78.56       54.02     29.24 o 
  23   3   1       31.32       24.28     29.51 o 
  25   3   1      547.00      581.75     57.58 o 
  27   3   1       86.33       86.39     46.03 o 
 -26   4   1       83.88       68.20     36.78 o 
 -24   4   1     1853.14     1854.00     80.92 o 
 -22   4   1     1895.77     1909.53     76.66 o 
 -20   4   1      259.59      205.28     35.79 o 
 -18   4   1       33.11       29.90     24.05 o 
 -16   4   1     2523.85     2515.36     80.11 o 
 -14   4   1     8939.80     9176.82    126.53 o 
 -12   4   1     3463.12     3554.81     76.68 o 
 -10   4   1      161.20      124.37     21.72 o 
  -8   4   1    18641.68    19281.51    149.99 o 
  -6   4   1     4378.02     4608.40     80.40 o 
  -4   4   1     5693.60     5722.22     68.97 o 
  -2   4   1     3928.29     4389.64     54.54 o 
   0   4   1     3098.54     3364.54     49.43 o 
   2   4   1     5891.48     5983.78     79.50 o 
   4   4   1     4593.21     4375.23     66.52 o 
   6   4   1    24458.01    25610.62    154.11 o 
   8   4   1        2.78       -2.87     14.19 o 
  10   4   1      115.29      251.41     27.33 o 
  12   4   1      655.02      658.70     40.43 o 
  14   4   1     1094.88     1106.12     51.76 o 
  16   4   1     1868.54     1856.72     64.62 o 
  18   4   1     2108.66     2075.87     72.71 o 
  20   4   1     3288.58     3469.41     94.41 o 
  22   4   1       78.04       82.67     33.82 o 
  24   4   1        3.84       -8.01     31.94 o 
  26   4   1      391.61      462.74     62.50 o 
 -25   5   1      665.31      681.70     61.62 o 
 -23   5   1      400.99      408.70     48.62 o 
 -21   5   1      291.54      277.36     40.34 o 
 -19   5   1       12.20       20.06     24.65 o 
 -17   5   1      494.97      479.24     44.36 o 
 -15   5   1      795.76      739.40     47.98 o 
 -13   5   1     3748.96     3821.69     84.26 o 
 -11   5   1      735.52      795.04     54.69 o 
  -9   5   1      972.76     1145.96     46.63 o 
  -7   5   1     4069.25     4071.88     92.29 o 
  -5   5   1     2534.11     2597.01     59.02 o 
  -3   5   1     1610.08     1645.08     47.27 o 
  -1   5   1       92.48       82.61     17.05 o 
   1   5   1     2959.86     3036.67     60.03 o 
   3   5   1      412.44      596.78     30.56 o 
   5   5   1     5719.88     6175.27     89.24 o 
   7   5   1      128.85      100.03     19.87 o 
   9   5   1     1395.45     1515.73     51.59 o 
  11   5   1     1282.98     1326.89     51.73 o 
  13   5   1      710.11      654.39     44.34 o 
  15   5   1       48.49       50.72     24.91 o 
  17   5   1      619.68      556.97     47.77 o 
  19   5   1     2983.56     2953.97     87.78 o 
  21   5   1      392.11      398.53     46.48 o 
  23   5   1      339.15      303.28     46.39 o 
  25   5   1      482.13      524.76     64.37 o 
 -24   6   1        0.14       42.72     35.67 o 
 -22   6   1       52.79       81.47     35.19 o 
 -20   6   1      756.84      663.52     60.92 o 
 -18   6   1      633.20      651.21     54.94 o 
 -16   6   1      285.29      215.70     35.81 o 
 -14   6   1        3.97       20.05     22.96 o 
 -12   6   1      243.35      186.88     30.04 o 
 -10   6   1      181.34      130.70     26.17 o 
  -8   6   1       65.44      113.18     23.63 o 
  -6   6   1      500.55      448.35     35.13 o 
  -4   6   1     4262.31     4422.13     99.00 o 
  -2   6   1      625.13      676.51     40.71 o 
   0   6   1      739.93      777.68     41.59 o 
   2   6   1      435.45      326.68     33.06 o 
   4   6   1        4.11       21.92     16.41 o 
   6   6   1        5.97       21.16     23.79 o 
   8   6   1      270.28      333.54     33.46 o 
  10   6   1       47.37       22.97     19.57 o 
  12   6   1       68.44       52.19     22.82 o 
  14   6   1      393.50      365.29     39.64 o 
  16   6   1        2.19       -1.80     24.04 o 
  18   6   1       15.92       28.58     26.96 o 
  20   6   1       11.24        7.72     28.51 o 
  22   6   1      146.63      115.67     38.91 o 
 -21   7   1       10.17       25.01     35.39 o 
 -19   7   1        4.55        7.87     32.16 o 
 -17   7   1      165.17      158.36     38.15 o 
 -15   7   1     1041.24      973.76     60.60 o 
 -13   7   1      135.11      138.30     32.91 o 
 -11   7   1      384.25      333.55     38.19 o 
  -9   7   1        0.62       -1.99     20.82 o 
  -7   7   1       23.01        7.73     19.91 o 
  -5   7   1      504.00      375.96     36.41 o 
  -3   7   1      664.01      588.68     44.30 o 
  -1   7   1       42.89       61.94     23.71 o 
   1   7   1     1382.17     1347.74     57.25 o 
   3   7   1     4705.43     4461.32     95.15 o 
   5   7   1       70.73       63.75     23.67 o 
   7   7   1       49.64       46.15     23.50 o 
   9   7   1     1317.77     1088.21     56.70 o 
  11   7   1     1616.44     1670.35     65.92 o 
  13   7   1       12.29       12.83     24.35 o 
  15   7   1      305.11      376.62     45.01 o 
  17   7   1        0.72       -5.05     27.12 o 
  19   7   1       66.00       49.66     35.36 o 
  21   7   1       11.53        4.11     32.65 o 
 -18   8   1      254.75      281.44     47.89 o 
 -16   8   1      253.91      241.85     44.37 o 
 -14   8   1      344.18      345.04     45.29 o 
 -12   8   1       12.42        0.45     25.58 o 
 -10   8   1       68.63       66.49     28.67 o 
  -8   8   1       30.57       11.35     24.85 o 
  -6   8   1       25.59       25.91     27.50 o 
  -4   8   1     2186.24     2191.42     78.35 o 
  -2   8   1       13.22       18.46     26.28 o 
   0   8   1        6.20       -2.11     22.51 o 
   2   8   1       66.50       64.56     28.15 o 
   4   8   1      171.69      195.47     35.42 o 
   6   8   1      109.56      106.72     29.38 o 
   8   8   1      593.19      562.78     49.29 o 
  10   8   1      370.94      346.36     42.32 o 
  12   8   1      314.25      363.80     45.12 o 
  14   8   1      180.58      150.76     37.63 o 
  16   8   1      231.28      227.00     42.90 o 
 -13   9   1        6.67       10.19     30.82 o 
 -11   9   1      278.95      283.85     47.08 o 
  -9   9   1      203.93      207.07     41.49 o 
  -7   9   1      436.70      385.94     50.37 o 
  -5   9   1      781.92      927.13     66.91 o 
  -3   9   1      300.96      320.99     47.38 o 
  -1   9   1     1069.31     1074.08     69.62 o 
   1   9   1      125.86       83.65     35.39 o 
   3   9   1     1154.00     1313.78     73.64 o 
   5   9   1      800.81      874.47     71.46 o 
   7   9   1      111.38      159.37     40.80 o 
   9   9   1      192.58      225.59     45.21 o 
  11   9   1        2.00        6.82     33.73 o 
  13   9   1     1091.25     1199.35     80.93 o 
  -4  10   1      897.19      929.53     87.73 o 
  -2  10   1      396.27      366.04     61.82 o 
   0  10   1       19.28       29.91     44.08 o 
   2  10   1      814.30      815.04     82.97 o 
   4  10   1        6.28       -1.08     39.27 o 
 -30   0   2      497.99      578.29     90.14 o 
 -28   0   2      262.74      262.92     66.73 o 
 -26   0   2      695.45      829.42     89.20 o 
 -24   0   2      576.14      523.45     72.51 o 
 -22   0   2     1430.96     1438.44     97.70 o 
 -20   0   2     2900.19     2987.29    140.87 o 
 -18   0   2     7879.52     7331.51    165.71 o 
 -16   0   2     3260.35     3441.85    141.87 o 
 -14   0   2     4240.95     3834.85    105.86 o 
 -12   0   2    11747.17    10966.47    186.38 o 
 -10   0   2    32260.50    37211.09    765.96 o 
  -8   0   2       15.23       44.95     14.09 o 
  -6   0   2   331819.97   305635.50    787.11 o 
  -4   0   2    10759.69    10989.48     83.45 o 
   2   0   2     4462.91     4171.19     50.44 o 
   4   0   2   101059.59    95108.63    886.19 o 
   6   0   2    89334.45    85270.05    856.05 o 
   8   0   2    15581.76    16260.06    279.87 o 
  10   0   2      198.04      142.69     24.38 o 
  12   0   2    16013.64    16916.54    332.95 o 
  14   0   2        0.35      -12.08     21.14 o 
  16   0   2       95.41       59.79     27.20 o 
  18   0   2     2461.42     2549.47    106.33 o 
  20   0   2     1098.40     1077.12     83.33 o 
  22   0   2     1844.37     1749.03    103.70 o 
  24   0   2      329.57      339.36     65.34 o 
  26   0   2     1482.89     1507.06    135.23 o 
  28   0   2        4.36      -47.26     49.83 o 
 -29   1   2      892.74     1050.53     77.15 o 
 -27   1   2       54.06       40.44     33.93 o 
 -25   1   2     1912.49     1823.56     78.97 o 
 -23   1   2      522.48      366.59     48.26 o 
 -21   1   2    18075.71    17689.76    197.74 o 
 -19   1   2     4086.78     4316.34     96.06 o 
 -17   1   2     9779.93     9633.64    183.06 o 
 -15   1   2     2794.83     2515.95     65.76 o 
 -13   1   2     1211.10     1022.02     42.44 o 
 -11   1   2     1255.19     1300.74     33.55 o 
  -9   1   2    32116.25    33756.63    324.92 o 
  -7   1   2      486.30      576.26     18.72 o 
  -5   1   2     2466.07     2431.95     27.83 o 
  -3   1   2     1397.52     1319.43     15.79 o 
  -1   1   2     2662.32     2818.72     27.64 o 
   1   1   2    10933.28    10559.46     55.18 o 
   3   1   2    69256.55    62996.59    438.88 o 
   5   1   2      234.62      318.29     13.54 o 
   7   1   2        0.76       13.95      8.38 o 
   9   1   2     1568.11     2081.73     40.14 o 
  11   1   2     3467.80     3786.08     62.94 o 
  13   1   2      360.21      298.98     24.47 o 
  15   1   2     3521.77     3535.45     66.49 o 
  17   1   2      164.53      137.86     29.10 o 
  19   1   2     7600.31     7759.27    127.97 o 
  21   1   2     1694.34     1614.82     68.60 o 
  23   1   2       74.65       50.21     31.31 o 
  25   1   2       81.55       67.34     38.83 o 
  27   1   2      689.40      575.02     72.11 o 
 -30   2   2       56.94       27.47     71.19 o 
 -28   2   2       17.73        7.77     35.11 o 
 -26   2   2      285.63      363.26     48.79 o 
 -24   2   2     1520.72     1407.01     72.40 o 
 -22   2   2      481.54      480.87     46.31 o 
 -20   2   2     1371.67     1357.84     61.44 o 
 -18   2   2     3546.53     3446.03     84.85 o 
 -16   2   2        2.53       -2.94     18.46 o 
 -14   2   2      133.86      125.94     22.94 o 
 -12   2   2     1263.73     1126.23     43.51 o 
 -10   2   2       13.10       33.04     13.95 o 
  -8   2   2     2821.84     3353.51     41.14 o 
  -6   2   2      627.32      656.62     18.71 o 
  -4   2   2    34331.52    33532.66    167.79 o 
  -2   2   2    58426.54    56388.71    204.15 o 
   0   2   2      124.19      115.80      7.30 o 
   2   2   2    20885.93    20990.59     73.26 o 
   4   2   2     1596.85     1490.67     23.71 o 
   6   2   2     4272.44     4055.52     43.08 o 
   8   2   2     3431.26     3704.63     53.04 o 
  10   2   2     6859.74     7686.50     86.09 o 
  12   2   2      243.58      141.67     19.74 o 
  14   2   2     2470.33     2751.13     67.53 o 
  16   2   2        3.57        3.65     18.38 o 
  18   2   2     1340.60     1248.92     57.31 o 
  20   2   2     1623.38     1667.03     68.43 o 
  22   2   2       27.60       41.15     29.17 o 
  24   2   2      255.17      250.32     45.71 o 
  26   2   2       92.68      120.80     45.16 o 
  28   2   2      182.32      183.93     56.81 o 
 -29   3   2       18.93       40.58     37.27 o 
 -27   3   2      113.63       92.01     38.17 o 
 -25   3   2      686.92      646.40     57.49 o 
 -23   3   2      472.26      403.12     45.60 o 
 -21   3   2     1710.07     1601.70     67.43 o 
 -19   3   2      187.33      139.35     30.36 o 
 -17   3   2       11.97       13.25     20.82 o 
 -15   3   2     2347.26     2474.58     68.17 o 
 -13   3   2       68.63       58.62     20.05 o 
 -11   3   2     7203.68     7765.44    102.88 o 
  -9   3   2     5961.34     5990.95     76.81 o 
  -7   3   2    11418.47    11434.62     99.09 o 
  -5   3   2       73.32       34.20      8.71 o 
  -3   3   2    41253.24    41014.34    154.22 o 
  -1   3   2     9746.18    10528.53     70.58 o 
   1   3   2     9744.95    10005.09     93.57 o 
   3   3   2     2778.34     2928.23     34.14 o 
   5   3   2       11.50        9.96      9.50 o 
   7   3   2     2128.90     2295.23     42.10 o 
   9   3   2      727.63      803.77     35.38 o 
  11   3   2       50.05       54.59     18.62 o 
  13   3   2       13.78       12.45     19.30 o 
  15   3   2      973.85      907.74     55.14 o 
  17   3   2       36.66       43.76     23.34 o 
  19   3   2       50.74       49.10     25.32 o 
  21   3   2      184.49      156.20     34.37 o 
  23   3   2      165.19      166.54     36.02 o 
  25   3   2      143.38      162.53     44.54 o 
  27   3   2        7.63       14.53     41.47 o 
 -28   4   2      187.53      233.84     48.74 o 
 -26   4   2       10.38        7.02     34.29 o 
 -24   4   2      109.79      110.19     35.60 o 
 -22   4   2      150.08      117.29     33.14 o 
 -20   4   2     1005.66      919.94     58.45 o 
 -18   4   2        2.40       -5.26     22.22 o 
 -16   4   2     1426.53     1539.69     60.50 o 
 -14   4   2      189.89      200.91     28.74 o 
 -12   4   2     6583.44     6534.83    107.11 o 
 -10   4   2     7927.84     8237.30    105.18 o 
  -8   4   2        1.62        3.74     13.48 o 
  -6   4   2     2414.83     2379.66     48.61 o 
  -4   4   2       81.17       71.81     13.71 o 
  -2   4   2     1136.51     1307.92     32.56 o 
   0   4   2       25.55       29.17     12.30 o 
   2   4   2      277.03      228.36     18.47 o 
   4   4   2      214.09      254.78     20.99 o 
   6   4   2     3708.32     4239.43     64.98 o 
   8   4   2       13.44        1.50     14.28 o 
  10   4   2      740.05      641.85     37.22 o 
  12   4   2      714.72      671.72     41.05 o 
  14   4   2      142.25      126.56     25.77 o 
  16   4   2     1056.46      995.23     52.77 o 
  18   4   2       12.14       -1.06     23.27 o 
  20   4   2        5.65       15.69     26.90 o 
  22   4   2        6.51       10.87     28.56 o 
  24   4   2      637.67      590.91     64.21 o 
  26   4   2        4.43        8.37     38.78 o 
 -25   5   2       27.29       68.12     36.68 o 
 -23   5   2      407.20      375.46     47.14 o 
 -21   5   2      662.59      730.87     68.91 o 
 -19   5   2       38.72       34.70     26.71 o 
 -17   5   2      478.37      466.02     43.47 o 
 -15   5   2     3230.50     3196.49     82.64 o 
 -13   5   2     1629.64     1581.72     57.67 o 
 -11   5   2     2071.81     1927.59     59.42 o 
  -9   5   2     1399.48     1307.30     48.45 o 
  -7   5   2     2283.32     2218.70     57.28 o 
  -5   5   2      935.12     1022.47     40.77 o 
  -3   5   2       35.87       34.73     13.25 o 
  -1   5   2       35.09       45.89     15.32 o 
   1   5   2        0.21       -1.08     11.93 o 
   3   5   2        0.20       11.56     13.20 o 
   5   5   2     2408.28     2214.76     65.04 o 
   7   5   2     1199.65     1175.60     44.52 o 
   9   5   2     3901.13     3929.77     78.28 o 
  11   5   2     2046.22     1995.78     61.68 o 
  13   5   2      858.72      736.37     46.51 o 
  15   5   2     3121.31     3354.77    101.23 o 
  17   5   2      714.55      628.64     52.93 o 
  19   5   2     1549.16     1620.43     70.63 o 
  21   5   2     1922.28     2062.73     80.07 o 
  23   5   2       66.23       81.85     40.26 o 
  25   5   2     1594.64     1615.05    109.83 o 
 -24   6   2       26.39       51.39     34.76 o 
 -22   6   2      398.61      381.23     48.24 o 
 -20   6   2      235.48      182.78     40.02 o 
 -18   6   2      638.04      686.20     54.32 o 
 -16   6   2     1317.09     1176.55     61.11 o 
 -14   6   2        0.90      -11.54     21.17 o 
 -12   6   2     1263.21     1146.39     57.10 o 
 -10   6   2      123.04      127.51     25.40 o 
  -8   6   2     3012.05     2920.04     72.62 o 
  -6   6   2      334.47      376.81     33.68 o 
  -4   6   2     1064.82     1022.02     45.21 o 
  -2   6   2       21.40       13.91     17.65 o 
   0   6   2      260.22      273.05     28.97 o 
   2   6   2     1006.98      999.87     48.43 o 
   4   6   2     1887.09     1742.63     54.98 o 
   6   6   2       12.54       -4.43     16.93 o 
   8   6   2     2776.40     2838.54     72.40 o 
  10   6   2     1219.63     1212.69     53.03 o 
  12   6   2     3089.79     3088.42     81.03 o 
  14   6   2      111.72       77.16     26.35 o 
  16   6   2     1547.43     1486.28     65.77 o 
  18   6   2      504.10      530.47     49.97 o 
  20   6   2       10.65       -0.32     29.62 o 
  22   6   2      733.78      824.27     65.76 o 
 -21   7   2      127.74       71.90     40.25 o 
 -19   7   2      144.33      138.06     38.13 o 
 -17   7   2       58.60       37.31     30.14 o 
 -15   7   2     1946.00     2075.46     77.20 o 
 -13   7   2      939.61      923.45     56.81 o 
 -11   7   2      536.68      499.84     44.66 o 
  -9   7   2      130.32      118.44     27.61 o 
  -7   7   2       58.67       89.96     25.57 o 
  -5   7   2      372.59      350.91     40.11 o 
  -3   7   2        7.66       13.45     21.07 o 
  -1   7   2      367.82      356.77     36.81 o 
   1   7   2      170.75      194.22     31.16 o 
   3   7   2       77.44       71.20     25.17 o 
   5   7   2     4308.29     4297.06     92.17 o 
   7   7   2     1024.90     1093.43     56.28 o 
   9   7   2     1647.89     1629.70     63.05 o 
  11   7   2      361.13      427.16     42.44 o 
  13   7   2      224.36      230.11     36.32 o 
  15   7   2     1032.46      992.69     62.44 o 
  17   7   2        1.32       29.83     30.02 o 
  19   7   2      487.69      425.89     50.64 o 
 -18   8   2      596.75      649.71     61.17 o 
 -16   8   2      613.50      629.67     57.91 o 
 -14   8   2      253.51      255.56     41.02 o 
 -12   8   2        5.02       10.17     26.96 o 
 -10   8   2      352.55      295.84     41.16 o 
  -8   8   2        1.23       19.79     25.62 o 
  -6   8   2     1226.86     1006.74     61.80 o 
  -4   8   2      488.86      604.03     50.47 o 
  -2   8   2       46.64       88.75     29.94 o 
   0   8   2      961.92      892.53     59.62 o 
   2   8   2        3.37        2.36     24.59 o 
   4   8   2     3578.70     3600.15     96.28 o 
   6   8   2       33.89       24.93     25.59 o 
   8   8   2        0.52       11.55     24.19 o 
  10   8   2       24.49       34.99     27.30 o 
  12   8   2      283.44      247.55     39.30 o 
  14   8   2        6.33       24.78     30.58 o 
  16   8   2      737.25      865.58     72.38 o 
 -13   9   2      257.20      247.53     47.37 o 
 -11   9   2        7.07       -4.84     30.79 o 
  -9   9   2      255.23      277.13     49.06 o 
  -7   9   2        0.09        1.91     31.55 o 
  -5   9   2        0.58        2.42     31.03 o 
  -3   9   2      379.27      460.64     55.71 o 
  -1   9   2      764.44      686.67     63.82 o 
   1   9   2      162.50      114.50     38.03 o 
   3   9   2       52.64       71.22     34.71 o 
   5   9   2     1398.59     1515.06     99.42 o 
   7   9   2        3.03       -6.49     33.75 o 
   9   9   2      633.14      684.95     64.27 o 
  11   9   2        6.92       39.60     35.92 o 
  -4  10   2       82.99       38.99     40.05 o 
  -2  10   2      620.78      598.61     70.07 o 
   0  10   2        3.59       -9.66     36.86 o 
   2  10   2        6.59      -17.03     34.43 o 
   4  10   2       15.88       -2.89     37.80 o 
 -29   1   3       15.46       51.09     37.22 o 
 -27   1   3      292.71      271.72     46.24 o 
 -25   1   3     2194.00     2151.07     83.33 o 
 -23   1   3      911.17      806.09     57.53 o 
 -21   1   3       45.88       40.76     26.12 o 
 -19   1   3     4708.03     4792.96     99.44 o 
 -17   1   3      103.28       81.89     24.40 o 
 -15   1   3        6.12        3.11     17.50 o 
 -13   1   3     5994.58     5878.67     87.79 o 
 -11   1   3      828.15     1023.72     30.58 o 
  -9   1   3     2729.67     3047.46     39.22 o 
  -7   1   3     7412.41     7179.66     73.02 o 
  -5   1   3     4044.03     3837.76     45.70 o 
  -3   1   3    19499.40    18836.60     81.71 o 
  -1   1   3    12140.65    11618.37     80.54 o 
   1   1   3     9502.28     9146.66     38.16 o 
   3   1   3    17334.34    17136.69    107.13 o 
   5   1   3     1414.92     1350.81     21.57 o 
   7   1   3        0.38       17.09      8.53 o 
   9   1   3      776.26      801.13     26.50 o 
  11   1   3     1504.05     1367.77     40.14 o 
  13   1   3        0.65        1.80     14.09 o 
  15   1   3      285.49      303.62     26.67 o 
  17   1   3     1697.86     1727.99     57.91 o 
  19   1   3      757.21      760.60     51.84 o 
  21   1   3     1030.39     1066.80     62.13 o 
  23   1   3      393.55      390.91     51.46 o 
  25   1   3      139.35       97.11     42.13 o 
  27   1   3     1552.20     1648.59    103.83 o 
 -30   2   3        8.36       58.14     40.60 o 
 -28   2   3      187.24      182.56     42.22 o 
 -26   2   3      326.64      349.46     47.08 o 
 -24   2   3      402.47      276.32     40.83 o 
 -22   2   3      368.05      359.04     41.69 o 
 -20   2   3      238.01      255.62     35.25 o 
 -18   2   3     1400.79     1423.50     57.98 o 
 -16   2   3     3046.97     3131.85     75.07 o 
 -14   2   3       91.93       82.50     21.41 o 
 -12   2   3     3169.92     3254.67     66.15 o 
 -10   2   3     9820.76    10349.83     96.76 o 
  -8   2   3     1615.50     1721.45     30.38 o 
  -6   2   3       77.38       45.20      8.37 o 
  -4   2   3     1342.99     1241.44     19.65 o 
  -2   2   3    64335.01    60901.41    170.18 o 
   0   2   3    35673.62    34099.24    120.41 o 
   2   2   3    18867.78    19275.65     81.67 o 
   4   2   3     1592.55     1694.88     25.53 o 
   6   2   3     7765.32     8043.63     61.98 o 
   8   2   3     3530.51     3237.67     47.27 o 
  10   2   3      113.88      146.60     17.74 o 
  12   2   3     5592.55     5763.65     75.06 o 
  14   2   3      192.11      238.46     26.89 o 
  16   2   3     1083.50     1153.91     51.54 o 
  18   2   3     3757.52     3826.68     89.62 o 
  20   2   3       64.68       82.10     29.16 o 
  22   2   3       44.42       32.59     29.26 o 
  24   2   3      117.31       84.90     41.85 o 
  26   2   3        9.03      -18.64     39.35 o 
 -29   3   3      166.60      199.74     45.38 o 
 -27   3   3     1552.75     1604.33     84.31 o 
 -25   3   3     1144.77     1278.18     83.68 o 
 -23   3   3      451.55      411.03     45.87 o 
 -21   3   3       43.45       45.00     26.16 o 
 -19   3   3     4655.10     4735.61    138.99 o 
 -17   3   3       75.53       24.97     21.71 o 
 -15   3   3      812.27      726.38     42.98 o 
 -13   3   3    11465.82    12080.35    133.83 o 
 -11   3   3      229.69      146.23     21.26 o 
  -9   3   3     5656.66     5147.58     70.49 o 
  -7   3   3     5300.74     5247.21     60.93 o 
  -5   3   3     2419.54     2667.16     34.58 o 
  -3   3   3    10212.93     9485.41     57.51 o 
  -1   3   3      277.75      288.31     13.00 o 
   1   3   3    18978.43    18387.92     82.75 o 
   3   3   3     4358.65     4647.96     44.67 o 
   5   3   3      120.12      109.55     13.52 o 
   7   3   3     1766.58     1705.72     37.26 o 
   9   3   3        9.74       -3.70     14.29 o 
  11   3   3     1149.24      985.76     40.98 o 
  13   3   3     1678.62     1676.54     55.47 o 
  15   3   3        5.96        6.47     19.33 o 
  17   3   3     3745.77     3794.76     87.65 o 
  19   3   3      108.35       88.20     27.93 o 
  21   3   3       90.68       70.26     30.75 o 
  23   3   3      798.34      804.48     81.80 o 
  25   3   3     1251.39     1299.39     93.92 o 
  27   3   3      220.66      282.00    106.64 o 
 -28   4   3        4.98       15.15     36.32 o 
 -26   4   3      174.42      222.47     44.57 o 
 -24   4   3       19.21       28.17     30.33 o 
 -22   4   3      261.10      212.03     37.21 o 
 -20   4   3      778.28      723.00     51.01 o 
 -18   4   3      264.54      271.23     34.93 o 
 -16   4   3     5668.83     5793.00    107.09 o 
 -14   4   3      247.85      267.75     30.95 o 
 -12   4   3       72.27       98.18     21.83 o 
 -10   4   3    13770.13    14187.13    135.93 o 
  -8   4   3        3.44        7.53     13.24 o 
  -6   4   3     2834.88     2746.76     53.38 o 
  -4   4   3     3868.85     4017.89     62.64 o 
  -2   4   3    27889.51    28875.57    206.38 o 
   0   4   3    19974.87    20004.70    182.94 o 
   2   4   3    10941.99    10902.84     90.69 o 
   4   4   3       85.07       51.42     14.59 o 
   6   4   3     1882.70     2135.52     47.78 o 
   8   4   3     3298.98     3401.94     67.53 o 
  10   4   3       30.74       23.73     16.87 o 
  12   4   3     1619.00     1547.81     54.10 o 
  14   4   3     6230.13     6357.19    107.91 o 
  16   4   3      231.43      192.27     31.34 o 
  18   4   3      372.45      304.26     37.87 o 
  20   4   3      380.75      379.86     42.89 o 
  22   4   3        2.70      -22.52     30.21 o 
  24   4   3     1196.43     1221.86     89.14 o 
 -25   5   3      689.17      756.43     63.30 o 
 -23   5   3      128.29      101.22     34.51 o 
 -21   5   3       55.77       64.31     29.92 o 
 -19   5   3     2452.81     2420.93     78.70 o 
 -17   5   3       86.47       93.76     27.51 o 
 -15   5   3     1012.36     1055.41     55.92 o 
 -13   5   3      556.96      527.75     39.47 o 
 -11   5   3       63.29       74.08     20.73 o 
  -9   5   3      889.90      934.59     42.32 o 
  -7   5   3       66.99       31.81     16.65 o 
  -5   5   3     6772.94     7131.24     85.82 o 
  -3   5   3      907.17      854.00     33.08 o 
  -1   5   3       27.13       50.76     14.93 o 
   1   5   3     5375.44     5451.77     73.86 o 
   3   5   3      421.47      428.99     26.60 o 
   5   5   3       51.09       48.19     16.99 o 
   7   5   3      157.77      152.50     23.18 o 
   9   5   3        0.09      -13.53     16.08 o 
  11   5   3      990.49      978.42     48.17 o 
  13   5   3       58.10       62.45     22.77 o 
  15   5   3     2681.50     2524.80     76.28 o 
  17   5   3     1508.81     1509.04     70.23 o 
  19   5   3       97.53      105.38     31.99 o 
  21   5   3      107.30       97.91     34.77 o 
  23   5   3       79.44      104.03     41.39 o 
 -24   6   3       10.96       20.27     34.12 o 
 -22   6   3       15.53        9.30     28.76 o 
 -20   6   3       20.44       29.29     29.39 o 
 -18   6   3       31.17        3.98     24.26 o 
 -16   6   3        2.15       47.30     25.98 o 
 -14   6   3     2520.69     2479.82     76.28 o 
 -12   6   3       17.52       18.78     20.65 o 
 -10   6   3      912.63     1040.53     50.01 o 
  -8   6   3      289.74      271.93     30.44 o 
  -6   6   3      249.74      217.29     27.54 o 
  -4   6   3     1923.48     1755.85     62.51 o 
  -2   6   3       27.56       15.71     16.15 o 
   0   6   3       64.77       48.33     18.29 o 
   2   6   3      102.60       91.89     18.57 o 
   4   6   3     1168.94     1279.42     52.40 o 
   6   6   3       59.19       71.84     21.78 o 
   8   6   3      409.10      399.64     35.61 o 
  10   6   3      178.81      124.94     26.79 o 
  12   6   3        9.50       12.29     20.28 o 
  14   6   3      178.62      100.62     28.72 o 
  16   6   3     1855.92     1807.98     72.21 o 
  18   6   3      126.96       74.62     31.85 o 
  20   6   3      247.55      278.04     43.01 o 
  22   6   3      249.28      235.10     49.63 o 
 -21   7   3      386.35      500.17     56.52 o 
 -19   7   3       41.48       28.28     29.81 o 
 -17   7   3      102.34       91.58     31.93 o 
 -15   7   3      779.59      786.70     57.88 o 
 -13   7   3        7.03       25.72     24.83 o 
 -11   7   3       82.28      103.32     27.52 o 
  -9   7   3      948.55      859.91     51.00 o 
  -7   7   3       77.68       33.75     22.96 o 
  -5   7   3       34.99       25.13     22.46 o 
  -3   7   3     1680.24     1508.44     59.72 o 
  -1   7   3       54.72       45.37     23.07 o 
   1   7   3      116.49       85.10     25.44 o 
   3   7   3      183.50      272.31     35.97 o 
   5   7   3       49.51       17.24     21.82 o 
   7   7   3      172.47      168.08     29.99 o 
   9   7   3       72.75       61.29     24.82 o 
  11   7   3      138.16      145.38     29.64 o 
  13   7   3      424.40      413.18     43.85 o 
  15   7   3      132.09      111.56     34.21 o 
  17   7   3       76.29       58.92     31.95 o 
  19   7   3       16.45       22.96     33.51 o 
 -18   8   3      365.64      417.28     53.30 o 
 -16   8   3       62.84       68.12     33.16 o 
 -14   8   3        1.35       -0.04     28.54 o 
 -12   8   3      111.68      105.78     32.46 o 
 -10   8   3      145.03      132.46     32.91 o 
  -8   8   3      367.71      383.52     43.33 o 
  -6   8   3      431.72      514.51     48.81 o 
  -4   8   3       27.40       38.89     29.09 o 
  -2   8   3       95.95       75.88     28.32 o 
   0   8   3     1496.56     1377.00     64.63 o 
   2   8   3        0.39      -15.36     23.54 o 
   4   8   3     1094.53     1088.92     62.21 o 
   6   8   3       81.13       77.57     28.31 o 
   8   8   3      862.35      889.29     57.68 o 
  10   8   3       60.39       84.46     33.50 o 
  12   8   3      176.76      176.77     40.73 o 
  14   8   3       89.67       74.83     36.44 o 
  16   8   3       43.31       61.16     38.92 o 
 -13   9   3      411.96      324.11     54.17 o 
 -11   9   3       16.95       17.70     33.17 o 
  -9   9   3     1100.24     1150.39     82.66 o 
  -7   9   3       18.25       42.32     35.73 o 
  -5   9   3      866.71      941.05     74.32 o 
  -3   9   3      922.04      937.85     73.65 o 
  -1   9   3      594.43      535.94     59.07 o 
   1   9   3      767.99      813.69     69.15 o 
   3   9   3        1.94       10.85     32.07 o 
   5   9   3      511.92      607.57     62.50 o 
   7   9   3     1665.94     1751.79     95.53 o 
   9   9   3      871.25      930.76     73.71 o 
  11   9   3      674.72      725.20     94.49 o 
  -4  10   3       15.44       28.21     37.76 o 
  -2  10   3      946.12     1016.58     89.63 o 
   0  10   3      479.45      459.16     63.75 o 
   2  10   3      319.41      408.44     60.81 o 
 -30   0   4       40.08       60.79     54.65 o 
 -28   0   4      708.54      687.60     85.93 o 
 -26   0   4      511.48      474.20     70.93 o 
 -24   0   4     4610.60     4334.76    152.44 o 
 -22   0   4       95.21       66.69     39.06 o 
 -20   0   4      700.33      796.98     71.73 o 
 -18   0   4     6972.43     6578.08    155.62 o 
 -16   0   4      390.86      457.85     50.62 o 
 -14   0   4     9667.42    10377.03    197.02 o 
 -12   0   4      569.14      679.67     41.45 o 
 -10   0   4    18466.66    18545.86    342.30 o 
  -8   0   4    21289.80    21525.64    311.26 o 
  -6   0   4    24378.63    22050.05    188.37 o 
  -4   0   4     3417.06     2948.48     34.54 o 
  -2   0   4    13145.57    12466.09    145.93 o 
   0   0   4   140520.05   129465.01    810.99 o 
   2   0   4     2151.15     2137.90     24.75 o 
   4   0   4    10915.90    10631.53    102.56 o 
   6   0   4      972.23     1059.02     23.75 o 
   8   0   4     4008.54     4467.16     76.48 o 
  10   0   4     6618.99     7701.90    127.80 o 
  12   0   4    12382.55    14078.95    146.23 o 
  14   0   4     4004.92     3959.40     88.25 o 
  16   0   4      714.77      601.72     48.06 o 
  18   0   4      495.27      480.02     59.59 o 
  20   0   4    10264.61    10562.18    211.87 o 
  22   0   4       10.31        7.91     45.08 o 
  24   0   4       59.91       14.33     50.45 o 
  26   0   4       23.74        4.81     59.29 o 
 -29   1   4        1.54        5.99     33.87 o 
 -27   1   4     4954.81     4943.07    124.67 o 
 -25   1   4      692.39      680.46     57.03 o 
 -23   1   4     4373.24     4199.63    103.83 o 
 -21   1   4      404.10      354.09     39.39 o 
 -19   1   4     4097.09     4076.60     91.56 o 
 -17   1   4     3657.00     3640.94     80.87 o 
 -15   1   4     6543.85     6747.50    100.91 o 
 -13   1   4     6729.89     7497.46    151.93 o 
 -11   1   4     6306.83     6523.77     69.61 o 
  -9   1   4     1818.42     1548.05     30.03 o 
  -7   1   4     5292.54     5272.44     63.01 o 
  -5   1   4      212.75      200.16      9.93 o 
  -3   1   4    10539.02    10095.78     58.54 o 
  -1   1   4    35229.23    34020.61    101.08 o 
   1   1   4    33263.19    32343.93    126.36 o 
   3   1   4    14303.89    13406.39     67.62 o 
   5   1   4      125.30      128.46      9.57 o 
   7   1   4      117.18      174.66     12.72 o 
   9   1   4    15887.48    17608.58    167.42 o 
  11   1   4     2244.57     2694.99     49.36 o 
  13   1   4     1472.27     1195.20     37.63 o 
  15   1   4      437.81      363.61     27.48 o 
  17   1   4     1946.93     2041.12     58.77 o 
  19   1   4       45.94       49.62     26.89 o 
  21   1   4     4360.83     4351.46    102.40 o 
  23   1   4      238.13      192.93     45.52 o 
  25   1   4      226.59      163.72     48.47 o 
  27   1   4        6.47      -17.53     40.67 o 
 -30   2   4       33.45       24.76     39.55 o 
 -28   2   4      247.20      257.08     45.52 o 
 -26   2   4     2230.89     2276.48     94.92 o 
 -24   2   4      704.59      729.96     57.02 o 
 -22   2   4      416.85      392.13     42.61 o 
 -20   2   4     1869.30     1862.27     67.72 o 
 -18   2   4     1434.17     1370.88     57.37 o 
 -16   2   4      275.26      316.81     32.47 o 
 -14   2   4      179.80      171.43     23.94 o 
 -12   2   4        8.79       -1.22     14.06 o 
 -10   2   4     1360.90     1438.07     34.10 o 
  -8   2   4    29025.84    30984.36    277.41 o 
  -6   2   4    21004.96    20898.62    109.71 o 
  -4   2   4     1750.92     1614.80     23.03 o 
  -2   2   4     1561.27     1751.12     23.25 o 
   0   2   4     9188.49     9669.27     54.43 o 
   2   2   4     8753.96     9251.66     50.35 o 
   4   2   4     4550.16     5233.90     47.96 o 
   6   2   4     2204.17     2171.48     33.89 o 
   8   2   4    12939.87    14951.78    152.44 o 
  10   2   4      275.65      138.28     17.28 o 
  12   2   4      148.67      135.47     18.74 o 
  14   2   4       34.99       42.33     17.12 o 
  16   2   4     1018.03      984.90     46.59 o 
  18   2   4      462.85      457.03     40.67 o 
  20   2   4      296.65      280.42     37.55 o 
  22   2   4      490.11      545.59     55.99 o 
  24   2   4      813.37      843.11     83.73 o 
  26   2   4       88.26       39.33     41.99 o 
 -29   3   4      541.09      440.20     57.09 o 
 -27   3   4      456.73      398.45     50.78 o 
 -25   3   4        8.75       -9.65     28.01 o 
 -23   3   4       17.31       42.02     27.64 o 
 -21   3   4      970.64      943.35     58.43 o 
 -19   3   4      827.86      786.56     49.87 o 
 -17   3   4      396.06      303.38     33.78 o 
 -15   3   4      380.69      420.43     35.47 o 
 -13   3   4     1758.98     1969.72     57.10 o 
 -11   3   4      300.53      307.30     27.12 o 
  -9   3   4     6784.11     7125.73     73.20 o 
  -7   3   4     2526.87     2510.02     40.77 o 
  -5   3   4     4841.76     5164.46     46.63 o 
  -3   3   4     3084.94     3303.21     32.08 o 
  -1   3   4     3811.77     3689.54     36.99 o 
   1   3   4       93.04       96.36     10.65 o 
   3   3   4       51.69       73.37     10.81 o 
   5   3   4     2362.55     2361.81     41.30 o 
   7   3   4       16.00       13.61     11.36 o 
   9   3   4        1.00       -5.63     14.02 o 
  11   3   4     2180.60     2323.89     56.97 o 
  13   3   4       25.24       75.06     21.39 o 
  15   3   4      164.48      153.41     25.75 o 
  17   3   4      294.77      297.10     34.72 o 
  19   3   4      529.72      513.41     44.13 o 
  21   3   4      732.35      607.64     57.12 o 
  23   3   4       45.88       32.18     36.20 o 
  25   3   4        2.14      -33.24     36.68 o 
 -28   4   4       24.95       44.19     36.27 o 
 -26   4   4      384.06      294.05     46.69 o 
 -24   4   4        5.40       11.04     28.72 o 
 -22   4   4       50.85       21.91     26.55 o 
 -20   4   4        5.59       17.58     24.72 o 
 -18   4   4     1977.98     1974.96     67.94 o 
 -16   4   4      806.74      752.46     46.18 o 
 -14   4   4      294.98      279.75     31.75 o 
 -12   4   4      872.07      811.03     41.76 o 
 -10   4   4      710.52      631.31     36.34 o 
  -8   4   4       41.28       43.56     15.28 o 
  -6   4   4     2013.01     2072.86     46.72 o 
  -4   4   4     1894.66     1914.08     39.92 o 
  -2   4   4    11410.18    12177.33    119.35 o 
   0   4   4     6211.09     5783.79     61.62 o 
   2   4   4      506.32      522.50     24.54 o 
   4   4   4     1271.03     1270.01     36.35 o 
   6   4   4     2111.73     2128.54     48.73 o 
   8   4   4      359.79      379.80     27.83 o 
  10   4   4     2142.00     2301.36     60.90 o 
  12   4   4     1708.69     1788.59     58.04 o 
  14   4   4       58.18       73.46     23.75 o 
  16   4   4      722.74      670.24     47.59 o 
  18   4   4      990.64     1148.94     60.00 o 
  20   4   4       45.33       60.00     28.99 o 
  22   4   4     1208.97     1150.18     75.77 o 
  24   4   4      217.87      133.00     46.11 o 
 -27   5   4      171.16      115.53     41.53 o 
 -25   5   4      103.36      116.65     37.98 o 
 -23   5   4        0.64      -22.36     26.55 o 
 -21   5   4      247.09      252.66     39.02 o 
 -19   5   4      603.46      645.52     49.37 o 
 -17   5   4     3342.48     3284.79     87.82 o 
 -15   5   4      281.61      256.86     32.88 o 
 -13   5   4     2908.39     2910.10     74.45 o 
 -11   5   4      262.72      298.40     30.94 o 
  -9   5   4      862.64      834.69     40.10 o 
  -7   5   4     2417.45     2264.27     53.05 o 
  -5   5   4      709.38      739.32     33.22 o 
  -3   5   4      976.39      808.52     34.00 o 
  -1   5   4       19.04       22.49     13.50 o 
   1   5   4     3778.80     3558.51     57.76 o 
   3   5   4     5706.23     5720.64     73.63 o 
   5   5   4     1513.04     1420.74     44.21 o 
   7   5   4     7165.04     7026.90     99.54 o 
   9   5   4        4.43       -2.15     16.59 o 
  11   5   4      788.08      782.53     44.68 o 
  13   5   4     3529.73     3470.32     83.86 o 
  15   5   4      124.31       92.75     27.88 o 
  17   5   4      116.81      130.90     31.95 o 
  19   5   4     2615.03     2783.46     87.56 o 
  21   5   4      340.63      423.86     54.24 o 
  23   5   4      539.53      675.92     71.55 o 
 -24   6   4       60.70       79.65     37.24 o 
 -22   6   4      265.93      310.07     45.09 o 
 -20   6   4       21.42       15.78     27.99 o 
 -18   6   4       91.89       55.73     28.84 o 
 -16   6   4     3067.13     3075.10     86.52 o 
 -14   6   4     5042.38     5228.24    124.14 o 
 -12   6   4     1487.16     1456.05     58.90 o 
 -10   6   4      824.72      871.59     47.31 o 
  -8   6   4       31.12       47.98     20.24 o 
  -6   6   4     1650.18     1633.76     54.57 o 
  -4   6   4      645.39      641.70     37.44 o 
  -2   6   4     2742.65     2737.95     60.75 o 
   0   6   4     2192.21     1967.60     52.17 o 
   2   6   4      198.56      219.58     24.61 o 
   4   6   4    15896.35    15994.63    136.37 o 
   6   6   4     4110.48     4016.50     85.21 o 
   8   6   4      708.17      663.54     43.16 o 
  10   6   4      336.96      290.30     33.56 o 
  12   6   4      337.37      303.79     36.09 o 
  14   6   4     1423.39     1459.40     64.77 o 
  16   6   4      208.11      250.27     38.90 o 
  18   6   4        9.44      -21.72     30.18 o 
  20   6   4      525.27      524.13     60.14 o 
 -21   7   4      118.09      132.03     40.27 o 
 -19   7   4       99.26       70.71     31.14 o 
 -17   7   4      360.48      364.58     44.22 o 
 -15   7   4       32.08       48.56     27.62 o 
 -13   7   4     1643.24     1693.16     69.20 o 
 -11   7   4      186.20      155.96     31.23 o 
  -9   7   4      701.28      697.20     47.67 o 
  -7   7   4      453.39      487.28     41.30 o 
  -5   7   4      401.79      440.21     41.68 o 
  -3   7   4      709.43      812.19     50.12 o 
  -1   7   4       71.70       87.00     25.89 o 
   1   7   4       46.05       32.56     23.13 o 
   3   7   4     7193.79     7202.84    141.06 o 
   5   7   4       14.22        2.55     20.87 o 
   7   7   4       11.96        5.09     21.39 o 
   9   7   4      741.38      676.94     49.90 o 
  11   7   4     1330.54     1270.50     63.34 o 
  13   7   4       62.70       78.74     29.97 o 
  15   7   4       62.46       61.14     30.43 o 
  17   7   4      522.09      490.73     56.29 o 
  19   7   4      565.24      556.69     75.99 o 
 -18   8   4      404.79      382.03     52.77 o 
 -16   8   4      988.23      993.88     67.59 o 
 -14   8   4     1384.86     1504.97     75.16 o 
 -12   8   4      582.56      512.30     49.26 o 
 -10   8   4      530.94      584.66     51.75 o 
  -8   8   4       92.64       86.35     30.75 o 
  -6   8   4     1623.46     1549.48     71.29 o 
  -4   8   4      956.02      873.90     58.88 o 
  -2   8   4       83.50       65.56     29.15 o 
   0   8   4     1029.43     1029.66     65.18 o 
   2   8   4      190.59      147.34     36.25 o 
   4   8   4     1760.29     1849.22     81.54 o 
   6   8   4     1404.25     1409.47     74.59 o 
   8   8   4        8.05        1.80     27.31 o 
  10   8   4      965.07     1103.13     70.75 o 
  12   8   4      117.74      108.06     36.06 o 
  14   8   4      347.69      303.32     47.08 o 
  16   8   4       34.54       93.72     60.45 o 
 -13   9   4      240.85      230.42     49.22 o 
 -11   9   4      114.80      119.21     42.66 o 
  -9   9   4       80.95       54.94     38.37 o 
  -7   9   4        7.85       43.48     34.60 o 
  -5   9   4       15.35       16.82     32.18 o 
  -3   9   4        4.13       19.94     30.95 o 
  -1   9   4      618.31      677.02     65.41 o 
   1   9   4      597.12      540.07     59.19 o 
   3   9   4      940.04     1036.08     74.78 o 
   5   9   4        0.88        4.74     30.21 o 
   7   9   4      533.45      618.38     67.66 o 
   9   9   4        2.47        7.24     33.50 o 
  11   9   4      381.59      332.49     52.98 o 
  -4  10   4      585.69      499.23     72.44 o 
  -2  10   4       40.73       49.35     41.79 o 
   0  10   4       44.20       60.00     41.44 o 
 -31   1   5       48.28       41.92     41.11 o 
 -29   1   5      965.52      953.94     72.23 o 
 -27   1   5      156.14      153.83     39.74 o 
 -25   1   5      578.62      509.19     50.68 o 
 -23   1   5      923.64      930.83     57.62 o 
 -21   1   5      329.17      326.91     37.68 o 
 -19   1   5     1284.72     1283.95     56.20 o 
 -17   1   5      227.58      275.75     30.06 o 
 -15   1   5     6103.48     6241.03     95.05 o 
 -13   1   5     2902.36     3000.51     62.52 o 
 -11   1   5      621.71      697.75     30.25 o 
  -9   1   5     3072.13     3262.00     40.59 o 
  -7   1   5    11947.49    12050.09    122.00 o 
  -5   1   5    15889.44    16135.36     95.89 o 
  -3   1   5    10965.01    11179.35     78.57 o 
  -1   1   5    27300.60    26316.17    101.41 o 
   1   1   5     1540.63     1575.61     21.19 o 
   3   1   5    20278.48    20016.91     80.10 o 
   5   1   5     6185.68     6292.39     40.60 o 
   7   1   5    14021.05    14331.61    111.86 o 
   9   1   5      264.88      324.71     17.98 o 
  11   1   5     3918.92     4109.50     57.41 o 
  13   1   5     1840.84     1882.35     42.38 o 
  15   1   5      111.96      127.39     19.69 o 
  17   1   5      658.10      668.85     44.61 o 
  19   1   5      186.80      163.20     31.87 o 
  21   1   5     2011.84     2033.63     93.34 o 
  23   1   5      508.68      468.39     61.25 o 
  25   1   5        1.39       -1.53     37.97 o 
 -30   2   5      499.00      504.69     60.71 o 
 -28   2   5      760.92      877.05     69.32 o 
 -26   2   5      216.68      144.22     39.11 o 
 -24   2   5      242.87      282.10     41.06 o 
 -22   2   5     2146.58     2159.80     76.53 o 
 -20   2   5     4253.98     4323.01     98.91 o 
 -18   2   5     3966.93     3989.66     87.96 o 
 -16   2   5     1765.72     1881.66     58.27 o 
 -14   2   5     1450.21     1266.70     50.82 o 
 -12   2   5      530.92      594.61     30.39 o 
 -10   2   5     1102.05     1345.44     32.15 o 
  -8   2   5      929.95      870.87     24.17 o 
  -6   2   5     1331.18     1451.60     22.88 o 
  -4   2   5        7.83        6.89      5.10 o 
  -2   2   5       80.64       60.92      7.53 o 
   0   2   5    17019.31    17050.94     80.16 o 
   2   2   5    14284.64    14258.74     74.64 o 
   4   2   5       56.16       24.62      8.49 o 
   6   2   5     4049.59     4377.55     63.09 o 
   8   2   5      663.73      588.35     24.61 o 
  10   2   5     3320.44     3326.77     54.38 o 
  12   2   5     2283.13     2547.37     49.70 o 
  14   2   5      231.79      206.18     22.44 o 
  16   2   5     6228.63     6102.44    101.51 o 
  18   2   5     2033.21     2099.55     67.99 o 
  20   2   5       14.13        4.76     29.20 o 
  22   2   5     2830.95     2969.19    115.72 o 
  24   2   5      122.03       98.60     43.39 o 
  26   2   5       86.42      104.87     47.89 o 
 -29   3   5       53.17       91.26     38.90 o 
 -27   3   5      146.34      179.97     41.07 o 
 -25   3   5      125.79      144.60     35.96 o 
 -23   3   5      122.57      117.14     32.43 o 
 -21   3   5     7687.75     8208.39    137.38 o 
 -19   3   5      622.91      532.48     43.90 o 
 -17   3   5     1585.15     1567.40     64.08 o 
 -15   3   5     3118.14     3138.28     72.74 o 
 -13   3   5     4421.37     4219.65     85.71 o 
 -11   3   5     1117.86     1321.48     37.28 o 
  -9   3   5      627.09      580.77     25.43 o 
  -7   3   5      374.46      295.75     17.86 o 
  -5   3   5      572.07      494.04     17.10 o 
  -3   3   5     3179.03     3323.52     31.51 o 
  -1   3   5     3291.63     3121.76     48.52 o 
   1   3   5      586.52      569.99     17.94 o 
   3   3   5      237.99      268.02     15.60 o 
   5   3   5       57.94       45.24     11.63 o 
   7   3   5     2252.93     2051.05     40.76 o 
   9   3   5     2054.19     2139.94     56.75 o 
  11   3   5     1012.76     1068.83     42.05 o 
  13   3   5     1043.29      980.74     42.93 o 
  15   3   5     2270.25     2400.12     67.42 o 
  17   3   5     1220.78     1076.83     64.84 o 
  19   3   5     1301.73     1310.32     60.41 o 
  21   3   5      918.72      873.53     75.09 o 
  23   3   5      100.30      107.91     44.14 o 
  25   3   5       20.05       24.77     43.23 o 
 -28   4   5       70.10       63.27     38.41 o 
 -26   4   5        2.97        7.98     30.49 o 
 -24   4   5       47.24       40.41     29.71 o 
 -22   4   5      597.14      618.30     51.97 o 
 -20   4   5     6152.19     6248.65    118.80 o 
 -18   4   5      104.59       69.36     24.25 o 
 -16   4   5     2731.79     2917.42     76.87 o 
 -14   4   5     1172.54     1116.55     49.21 o 
 -12   4   5     1667.36     1545.80     51.77 o 
 -10   4   5       63.37      122.12     19.90 o 
  -8   4   5     1219.14     1165.84     37.52 o 
  -6   4   5      390.98      422.65     24.20 o 
  -4   4   5     8345.95     8525.24     75.79 o 
  -2   4   5      167.46      136.18     14.78 o 
   0   4   5      367.32      427.77     21.07 o 
   2   4   5     3382.93     3277.18     55.88 o 
   4   4   5     5538.82     5804.95     70.92 o 
   6   4   5     8931.23     8855.23    111.05 o 
   8   4   5      141.84      142.24     20.66 o 
  10   4   5      519.79      485.19     35.27 o 
  12   4   5     1215.23     1252.39     51.20 o 
  14   4   5      691.90      604.88     46.57 o 
  16   4   5     1385.50     1215.05     57.30 o 
  18   4   5     2214.38     2220.41     75.03 o 
  20   4   5     1480.93     1558.41     86.45 o 
  22   4   5      479.30      456.22     62.11 o 
  24   4   5       21.49       -4.81     39.64 o 
 -27   5   5      197.55      204.47     43.63 o 
 -25   5   5        5.11       19.44     31.66 o 
 -23   5   5      371.41      341.86     43.92 o 
 -21   5   5      804.66      827.07     56.40 o 
 -19   5   5     2307.47     2259.25     75.63 o 
 -17   5   5      408.23      415.63     41.32 o 
 -15   5   5     2382.26     2360.67     71.71 o 
 -13   5   5      155.00      191.17     28.41 o 
 -11   5   5      920.13      803.22     43.02 o 
  -9   5   5        0.64       -9.69     14.15 o 
  -7   5   5       85.00       89.30     17.90 o 
  -5   5   5      207.26      164.48     19.73 o 
  -3   5   5      733.57      777.54     37.06 o 
  -1   5   5     7238.59     7359.38    108.87 o 
   1   5   5       71.32       68.60     15.61 o 
   3   5   5      490.03      473.93     27.03 o 
   5   5   5    11291.23    11508.32    111.38 o 
   7   5   5     3473.00     3528.75     68.04 o 
   9   5   5      256.52      263.35     29.52 o 
  11   5   5      295.01      245.63     30.76 o 
  13   5   5     3792.42     3856.12     91.98 o 
  15   5   5      233.75      220.31     34.60 o 
  17   5   5      141.21      121.18     30.50 o 
  19   5   5      715.15      696.05     61.23 o 
  21   5   5      259.18      281.82     52.37 o 
  23   5   5      119.15      190.88     51.97 o 
 -24   6   5       44.19       46.33     33.28 o 
 -22   6   5      100.08       91.34     34.32 o 
 -20   6   5       32.45       27.73     30.93 o 
 -18   6   5      221.72      253.39     38.66 o 
 -16   6   5       32.63       42.35     27.54 o 
 -14   6   5        4.56       11.09     21.60 o 
 -12   6   5        0.40       11.71     20.65 o 
 -10   6   5       96.76      116.07     24.86 o 
  -8   6   5     2881.12     2765.55     69.63 o 
  -6   6   5        8.86       22.14     17.39 o 
  -4   6   5     1828.73     1950.12     53.56 o 
  -2   6   5        0.73       13.80     16.78 o 
   0   6   5        8.35       25.40     16.43 o 
   2   6   5       80.80       77.35     18.88 o 
   4   6   5       12.97       35.08     17.88 o 
   6   6   5     6436.86     6323.23    101.70 o 
   8   6   5       77.07       70.51     23.54 o 
  10   6   5      690.69      729.12     50.00 o 
  12   6   5       15.98       -1.37     22.23 o 
  14   6   5      234.91      247.25     36.08 o 
  16   6   5      107.31       64.75     30.53 o 
  18   6   5      378.04      323.33     53.30 o 
  20   6   5      886.99      820.26     70.62 o 
 -21   7   5      482.81      559.41     57.46 o 
 -19   7   5      238.42      185.53     39.57 o 
 -17   7   5        3.64      -13.95     27.52 o 
 -15   7   5       15.15       44.47     28.20 o 
 -13   7   5        0.02       -2.59     23.59 o 
 -11   7   5     2864.59     2601.15     78.86 o 
  -9   7   5     1891.22     1850.19     66.13 o 
  -7   7   5       11.63       11.70     19.60 o 
  -5   7   5      626.88      564.11     44.61 o 
  -3   7   5      607.04      694.73     48.32 o 
  -1   7   5     3296.04     3367.24     82.49 o 
   1   7   5        0.62       -1.88     21.05 o 
   3   7   5       47.30       54.02     23.04 o 
   5   7   5        8.31       -2.80     21.19 o 
   7   7   5        2.46       -8.51     20.98 o 
   9   7   5      325.51      331.32     37.82 o 
  11   7   5       88.81      104.28     30.27 o 
  13   7   5      158.22      150.42     36.28 o 
  15   7   5      411.40      378.32     52.56 o 
  17   7   5       91.64      102.46     40.33 o 
 -18   8   5       76.12       99.91     37.74 o 
 -16   8   5      150.93      140.91     38.26 o 
 -14   8   5      228.70      215.60     39.22 o 
 -12   8   5       35.99       52.63     29.63 o 
 -10   8   5     1254.13     1303.24     75.55 o 
  -8   8   5      237.60      188.84     48.36 o 
  -6   8   5     1565.32     1355.59     74.07 o 
  -4   8   5      797.65      829.60     63.75 o 
  -2   8   5       49.89       58.81     30.91 o 
   0   8   5        7.11        5.13     26.79 o 
   2   8   5       11.09       25.00     27.87 o 
   4   8   5      517.02      500.41     56.62 o 
   6   8   5      871.35      922.81     64.00 o 
   8   8   5      458.36      441.95     50.37 o 
  10   8   5      131.80      160.10     38.61 o 
  12   8   5      469.67      384.78     50.67 o 
  14   8   5       34.03       48.26     37.07 o 
 -13   9   5      267.05      249.92     51.84 o 
 -11   9   5      753.92      820.67     74.82 o 
  -9   9   5       34.37       49.92     36.95 o 
  -7   9   5      233.24      251.99     49.49 o 
  -5   9   5      630.82      753.16     69.43 o 
  -3   9   5      273.48      273.53     48.59 o 
  -1   9   5      547.16      703.24     65.42 o 
   1   9   5        8.11       43.53     34.13 o 
   3   9   5      948.61     1059.27     76.02 o 
   5   9   5      504.16      595.40     63.50 o 
   7   9   5       28.30       32.66     34.65 o 
   9   9   5      428.78      522.53     59.12 o 
 -30   0   6      733.69      682.63     91.22 o 
 -28   0   6     1191.67     1155.75    100.07 o 
 -26   0   6      400.22      448.08     69.58 o 
 -24   0   6     1102.83     1076.68     85.29 o 
 -22   0   6      366.87      338.46     67.19 o 
 -20   0   6      100.64       59.86     33.69 o 
 -18   0   6      153.98      132.16     35.30 o 
 -16   0   6     2124.30     2244.96     85.45 o 
 -14   0   6     7788.77     8143.72    246.02 o 
 -12   0   6     7578.56     8827.74    188.17 o 
 -10   0   6    76989.21    81663.77   1109.81 o 
  -8   0   6     9911.98     9521.36    162.84 o 
  -6   0   6      353.56      372.17     13.24 o 
  -4   0   6     2043.49     1735.79     20.37 o 
  -2   0   6    41250.16    39069.85    167.96 o 
   0   0   6   124890.42   123237.95    391.42 o 
   2   0   6    33526.81    33937.82    198.38 o 
   4   0   6     1936.63     1739.50     57.52 o 
   6   0   6      370.20      535.51     41.95 o 
   8   0   6     6801.18     7002.00    156.57 o 
  10   0   6     2466.92     2528.41    192.66 o 
  12   0   6      332.08      240.01     27.34 o 
  14   0   6        5.53       20.91     17.48 o 
  16   0   6     2211.59     2056.71     86.13 o 
  18   0   6     1025.17     1044.41    100.89 o 
  20   0   6      760.27      671.76     92.81 o 
  22   0   6     1631.81     1493.06    125.72 o 
  24   0   6     2252.86     2302.48    154.23 o 
  26   0   6      895.43      904.67    122.65 o 
 -31   1   6      248.95      333.46     53.04 o 
 -29   1   6     2824.32     3063.46    103.91 o 
 -27   1   6      249.08      186.39     39.58 o 
 -25   1   6      994.33     1111.10     64.14 o 
 -23   1   6     1039.72     1072.01     59.35 o 
 -21   1   6      254.50      194.65     30.87 o 
 -19   1   6       51.46       87.36     24.43 o 
 -17   1   6       33.89       12.70     18.84 o 
 -15   1   6     1977.85     2103.82     56.03 o 
 -13   1   6     5259.53     5540.64    103.32 o 
 -11   1   6     2130.42     1772.75     37.50 o 
  -9   1   6    22287.73    23379.39    262.73 o 
  -7   1   6     1345.06     1460.07     21.17 o 
  -5   1   6    14468.48    13897.18    147.29 o 
  -3   1   6     4338.16     3946.03     26.18 o 
  -1   1   6    10452.04     9941.05     47.17 o 
   1   1   6       51.72       83.00      8.34 o 
   3   1   6     2021.52     2035.39     24.87 o 
   5   1   6      219.56      212.50     14.60 o 
   7   1   6     1990.49     2129.39     51.81 o 
   9   1   6     5867.93     5611.36     51.75 o 
  11   1   6        1.75        7.36     10.03 o 
  13   1   6     1825.59     1802.19     37.82 o 
  15   1   6     5890.96     5840.56    195.02 o 
  17   1   6      937.21      937.61     47.64 o 
  19   1   6     4864.02     4782.61    134.42 o 
  21   1   6        7.86       52.68     34.20 o 
  23   1   6      260.82      208.73     51.21 o 
  25   1   6      446.95      461.86     64.85 o 
 -30   2   6        9.17       25.02     36.85 o 
 -28   2   6      421.38      453.32     52.59 o 
 -26   2   6       86.24      101.77     33.82 o 
 -24   2   6       34.67       12.48     25.50 o 
 -22   2   6       18.73        5.85     22.43 o 
 -20   2   6      436.60      420.85     39.46 o 
 -18   2   6       33.54       18.56     20.43 o 
 -16   2   6      102.18       98.61     22.53 o 
 -14   2   6      561.73      589.91     35.40 o 
 -12   2   6    14380.24    15176.24    203.50 o 
 -10   2   6     1701.24     1593.62     36.01 o 
  -8   2   6     1935.20     1726.20     30.27 o 
  -6   2   6     7290.07     7587.47     63.63 o 
  -4   2   6      249.00      243.59     10.38 o 
  -2   2   6     7312.52     8432.29     67.10 o 
   0   2   6     2343.77     2467.84     24.41 o 
   2   2   6     4447.96     3972.34     37.63 o 
   4   2   6       91.53      123.54     11.85 o 
   6   2   6      153.02      270.42     17.10 o 
   8   2   6     3323.36     3826.16     51.91 o 
  10   2   6     5539.58     5877.81     65.35 o 
  12   2   6      361.08      439.70     25.79 o 
  14   2   6       93.87       87.66     18.56 o 
  16   2   6       35.42        6.06     19.72 o 
  18   2   6     3129.40     3022.57     92.04 o 
  20   2   6     1465.85     1508.73     85.16 o 
  22   2   6      467.32      389.14     58.13 o 
  24   2   6      452.86      368.27     60.69 o 
 -29   3   6      240.60      146.17     42.24 o 
 -27   3   6       64.08       67.16     34.69 o 
 -25   3   6      237.45      197.20     37.84 o 
 -23   3   6     2891.49     2933.34     94.49 o 
 -21   3   6       88.53       63.34     26.29 o 
 -19   3   6     2548.86     2463.17     78.12 o 
 -17   3   6      271.76      215.48     29.12 o 
 -15   3   6       28.35       36.03     18.47 o 
 -13   3   6     1112.14     1019.10     43.06 o 
 -11   3   6     3237.43     3618.50     56.37 o 
  -9   3   6    17067.39    17657.70    107.91 o 
  -7   3   6     2719.67     2935.70     41.57 o 
  -5   3   6     1002.90     1179.35     24.63 o 
  -3   3   6      958.55     1048.26     28.68 o 
  -1   3   6       90.86      123.19     13.46 o 
   1   3   6    11686.27    12008.58     70.19 o 
   3   3   6     2605.76     2634.22     40.66 o 
   5   3   6     1606.98     1582.76     34.63 o 
   7   3   6      224.64      214.09     18.51 o 
   9   3   6     3941.81     4094.18     72.33 o 
  11   3   6     1465.76     1437.55     48.82 o 
  13   3   6     1533.37     1579.33     50.12 o 
  15   3   6        3.95       24.97     20.94 o 
  17   3   6        3.09       -1.37     21.57 o 
  19   3   6      302.65      193.68     39.50 o 
  21   3   6      382.44      381.05     56.16 o 
  23   3   6      141.74       66.10     41.75 o 
  25   3   6       62.63      150.17     81.26 o 
 -28   4   6      110.75      139.94     40.39 o 
 -26   4   6       50.05       42.91     31.57 o 
 -24   4   6        0.39      -11.58     24.82 o 
 -22   4   6       53.73       25.58     26.52 o 
 -20   4   6       27.55       33.14     25.48 o 
 -18   4   6      264.69      222.79     32.10 o 
 -16   4   6       60.04       84.31     25.97 o 
 -14   4   6      749.09      707.05     42.11 o 
 -12   4   6     3636.24     3618.69     74.33 o 
 -10   4   6     5993.44     6211.63     83.68 o 
  -8   4   6      552.51      451.73     27.06 o 
  -6   4   6     3661.67     3726.84     48.56 o 
  -4   4   6      146.01      155.54     13.72 o 
  -2   4   6      224.90      156.05     21.19 o 
   0   4   6    25171.15    25490.00    182.96 o 
   2   4   6     7058.34     7205.65     78.38 o 
   4   4   6      910.37      864.38     31.72 o 
   6   4   6     3300.35     3269.37     59.28 o 
   8   4   6     1537.81     1555.67     46.01 o 
  10   4   6     4695.15     4732.35     84.98 o 
  12   4   6      298.13      278.05     31.37 o 
  14   4   6      521.68      523.51     40.90 o 
  16   4   6      387.56      325.16     36.04 o 
  18   4   6       78.80       34.27     30.80 o 
  20   4   6       12.85        0.43     33.16 o 
  22   4   6      251.65      166.28     48.02 o 
 -27   5   6       29.40       30.91     36.42 o 
 -25   5   6        2.44       -1.80     29.32 o 
 -23   5   6      376.34      435.58     48.24 o 
 -21   5   6     1908.57     2057.61     77.02 o 
 -19   5   6      398.37      353.79     40.19 o 
 -17   5   6      701.15      670.11     48.84 o 
 -15   5   6     3081.61     3133.17     90.87 o 
 -13   5   6      452.27      429.16     36.84 o 
 -11   5   6      127.83       84.17     21.75 o 
  -9   5   6     1449.30     1451.88     45.91 o 
  -7   5   6     4097.39     4071.47     82.42 o 
  -5   5   6      506.42      454.05     26.71 o 
  -3   5   6     5152.45     5188.76     66.60 o 
  -1   5   6      590.61      582.77     27.05 o 
   1   5   6    11480.44    11497.89     91.82 o 
   3   5   6      122.94       92.30     17.12 o 
   5   5   6     4366.33     4342.59     69.81 o 
   7   5   6      458.96      375.90     29.79 o 
   9   5   6     2100.44     2161.31     65.48 o 
  11   5   6      444.75      487.27     39.33 o 
  13   5   6      647.12      566.14     43.49 o 
  15   5   6      758.91      729.78     51.44 o 
  17   5   6      353.18      383.91     47.57 o 
  19   5   6     1099.92     1189.62     75.43 o 
  21   5   6      155.60      136.93     45.58 o 
 -24   6   6       30.67       54.88     35.53 o 
 -22   6   6      741.07      757.43     61.04 o 
 -20   6   6       62.47       77.14     35.87 o 
 -18   6   6     1897.80     1994.61     75.11 o 
 -16   6   6        5.37       -3.44     23.45 o 
 -14   6   6      721.98      683.55     47.91 o 
 -12   6   6     2573.25     2590.75     73.99 o 
 -10   6   6      511.58      521.80     40.27 o 
  -8   6   6     4836.37     4908.01     82.13 o 
  -6   6   6      649.68      571.22     39.56 o 
  -4   6   6        3.95       16.22     17.00 o 
  -2   6   6    12561.84    12298.16    112.30 o 
   0   6   6      581.67      540.74     32.27 o 
   2   6   6     5777.75     5748.12     82.95 o 
   4   6   6     1340.05     1345.39     50.32 o 
   6   6   6     3039.18     3080.63     73.83 o 
   8   6   6     4857.64     4840.96     98.68 o 
  10   6   6      980.61      910.75     49.89 o 
  12   6   6     3412.84     3501.88     87.79 o 
  14   6   6        0.77        7.15     24.02 o 
  16   6   6       69.86       33.52     30.35 o 
  18   6   6      211.93      278.14     48.02 o 
  20   6   6       62.76       24.04     52.36 o 
 -21   7   6       41.97       30.35     33.44 o 
 -19   7   6      202.23      193.35     40.12 o 
 -17   7   6     2205.31     2268.14     82.71 o 
 -15   7   6     1709.05     1940.25     74.93 o 
 -13   7   6       95.62       80.11     28.89 o 
 -11   7   6     1038.77     1037.46     57.14 o 
  -9   7   6      134.43      110.11     27.24 o 
  -7   7   6      318.20      365.77     42.95 o 
  -5   7   6       44.40       50.15     24.28 o 
  -3   7   6     1503.42     1563.73     60.82 o 
  -1   7   6      261.43      246.24     32.71 o 
   1   7   6      319.28      284.52     38.26 o 
   3   7   6      728.53      799.51     55.94 o 
   5   7   6     3630.66     3695.60     96.81 o 
   7   7   6     1367.55     1399.02     66.47 o 
   9   7   6      193.82      265.46     39.78 o 
  11   7   6       13.10       18.20     27.19 o 
  13   7   6      111.70      144.96     36.73 o 
  15   7   6       20.80       34.70     31.57 o 
  17   7   6      504.30      505.16     65.21 o 
 -18   8   6      241.38      238.05     49.84 o 
 -16   8   6      313.89      296.18     52.40 o 
 -14   8   6     1207.77     1200.16     79.77 o 
 -12   8   6      628.42      645.05     62.38 o 
 -10   8   6       59.43       68.23     32.28 o 
  -8   8   6      431.15      388.71     49.77 o 
  -6   8   6       22.82       22.25     29.74 o 
  -4   8   6       22.04       39.17     30.47 o 
  -2   8   6     3568.85     3476.13    105.78 o 
   0   8   6      259.70      283.63     43.26 o 
   2   8   6      820.62      784.01     62.97 o 
   4   8   6     3328.94     3307.29    111.60 o 
   6   8   6     2604.98     2723.03     94.82 o 
   8   8   6      815.55      958.61     65.66 o 
  10   8   6        3.33       15.20     29.14 o 
  12   8   6      634.88      638.48     61.80 o 
  14   8   6       14.51       10.34     33.18 o 
 -13   9   6       67.56       81.83     42.58 o 
 -11   9   6       99.90       99.99     40.73 o 
  -9   9   6      190.56      226.64     47.88 o 
  -7   9   6      160.88      215.66     47.47 o 
  -5   9   6        6.44       51.22     35.88 o 
  -3   9   6        7.34       11.46     32.73 o 
  -1   9   6      468.37      442.62     58.25 o 
   1   9   6      238.91      268.78     49.81 o 
   3   9   6       20.09       21.41     33.56 o 
   5   9   6     2233.14     2363.46    100.62 o 
   7   9   6      118.62      158.39     44.21 o 
   9   9   6      173.76      216.54     48.18 o 
 -31   1   7       41.89      101.56     39.83 o 
 -29   1   7      296.62      245.24     45.57 o 
 -27   1   7       25.04       15.71     29.47 o 
 -25   1   7     1348.87     1183.61     64.50 o 
 -23   1   7      494.38      546.67     45.93 o 
 -21   1   7       39.67       37.88     22.73 o 
 -19   1   7     3762.80     3919.83     85.35 o 
 -17   1   7     1053.67     1105.95     47.95 o 
 -15   1   7     2833.54     2867.07     81.06 o 
 -13   1   7       74.51       73.27     14.88 o 
 -11   1   7       82.45       68.00     11.99 o 
  -9   1   7     1153.86     1094.98     25.75 o 
  -7   1   7       76.61       89.26      7.25 o 
  -5   1   7        6.15       13.01      6.88 o 
  -3   1   7      500.67      492.03     12.15 o 
  -1   1   7    22202.95    22756.90     76.97 o 
   1   1   7     4348.22     4526.21     38.00 o 
   3   1   7     5017.33     5142.36     40.58 o 
   5   1   7        0.13        1.69      9.11 o 
   7   1   7      288.02      229.54     18.68 o 
   9   1   7     2208.87     2485.52     45.86 o 
  11   1   7     1063.71     1169.13     37.18 o 
  13   1   7      205.49      218.13     23.44 o 
  15   1   7      179.85      213.01     23.53 o 
  17   1   7     1224.89     1252.68     71.77 o 
  19   1   7      158.13      195.65     46.15 o 
  21   1   7     1267.99     1415.63     87.22 o 
  23   1   7       27.52       44.07     40.63 o 
  25   1   7       38.09       28.42     41.22 o 
 -30   2   7      156.84      136.53     43.66 o 
 -28   2   7       57.23       38.90     34.04 o 
 -26   2   7      788.69      796.97     61.54 o 
 -24   2   7      194.66      194.47     36.29 o 
 -22   2   7       53.58       40.09     24.43 o 
 -20   2   7     1485.87     1512.89     61.72 o 
 -18   2   7     1512.10     1402.23     54.83 o 
 -16   2   7        4.59       16.75     17.64 o 
 -14   2   7      310.69      287.01     24.57 o 
 -12   2   7     5375.78     5537.93     96.78 o 
 -10   2   7     4016.96     4043.18     67.39 o 
  -8   2   7       91.52      133.67     11.50 o 
  -6   2   7    12431.55    12557.22     75.84 o 
  -4   2   7     1098.17     1094.08     18.49 o 
  -2   2   7    16510.18    17753.37     90.99 o 
   0   2   7     5986.49     6395.70     51.93 o 
   2   2   7       15.35       24.43      8.79 o 
   4   2   7    12878.64    13090.99     96.08 o 
   6   2   7       81.01       78.51     11.92 o 
   8   2   7     1776.94     1904.03     37.13 o 
  10   2   7     3724.08     4084.15     53.71 o 
  12   2   7     5045.48     4821.34     84.90 o 
  14   2   7      135.92      101.37     20.81 o 
  16   2   7       75.02       36.86     27.72 o 
  18   2   7     1966.24     1861.63    108.89 o 
  20   2   7      608.41      542.48     61.35 o 
  22   2   7      241.43      216.43     50.26 o 
  24   2   7       34.36       35.26     41.75 o 
 -29   3   7      140.65       82.67     39.63 o 
 -27   3   7     2714.93     2671.35     98.78 o 
 -25   3   7     1248.34     1423.93     75.84 o 
 -23   3   7       59.33       96.77     32.85 o 
 -21   3   7      453.30      432.12     43.52 o 
 -19   3   7     3982.66     4075.69     94.12 o 
 -17   3   7       82.77       73.49     23.90 o 
 -15   3   7      496.38      452.64     32.26 o 
 -13   3   7     4214.54     3995.20     66.46 o 
 -11   3   7     1412.45     1457.36     37.15 o 
  -9   3   7     4439.98     4212.94     53.13 o 
  -7   3   7        0.69        3.16      8.72 o 
  -5   3   7     4756.25     4645.78     42.33 o 
  -3   3   7     3362.63     3903.20     63.72 o 
  -1   3   7     6918.68     7136.70     93.39 o 
   1   3   7     9059.21     8564.12     57.81 o 
   3   3   7    11720.08    11456.56     95.85 o 
   5   3   7      348.64      289.31     19.48 o 
   7   3   7      484.58      531.34     26.55 o 
   9   3   7     2943.56     3213.96     59.47 o 
  11   3   7     2572.50     2364.24     54.74 o 
  13   3   7     1070.45      929.60     44.12 o 
  15   3   7       76.51       79.75     23.47 o 
  17   3   7      984.12     1078.57     63.22 o 
  19   3   7       53.23       84.49     36.96 o 
  21   3   7      466.05      535.25     65.75 o 
  23   3   7      925.70      896.38     82.68 o 
 -28   4   7       53.73       24.09     34.42 o 
 -26   4   7      835.38      974.67     65.37 o 
 -24   4   7      195.74      192.55     38.35 o 
 -22   4   7      393.15      349.31     41.09 o 
 -20   4   7      190.69      150.68     30.02 o 
 -18   4   7      140.64      120.44     27.95 o 
 -16   4   7    16995.92    17234.67    192.31 o 
 -14   4   7      853.13      928.27     46.11 o 
 -12   4   7        2.95        5.81     17.37 o 
 -10   4   7     5476.75     5868.71     80.49 o 
  -8   4   7     3393.64     3443.54     52.75 o 
  -6   4   7       18.72       55.18     11.50 o 
  -4   4   7       11.43        1.51     11.15 o 
  -2   4   7     3033.62     3316.51     67.70 o 
   0   4   7     2203.07     2386.62     57.22 o 
   2   4   7     5073.27     4937.42     55.39 o 
   4   4   7     5787.88     6055.32    104.93 o 
   6   4   7      174.49      157.01     20.33 o 
   8   4   7      319.41      357.85     28.39 o 
  10   4   7     1530.72     1564.26     52.94 o 
  12   4   7      317.48      302.93     32.18 o 
  14   4   7     2182.05     2343.13     68.56 o 
  16   4   7      179.60      131.63     34.44 o 
  18   4   7     1138.71     1073.21     77.28 o 
  20   4   7      192.24      204.82     48.33 o 
  22   4   7       39.79       16.19     41.20 o 
 -27   5   7      120.98      113.22     40.72 o 
 -25   5   7      218.24      180.92     41.57 o 
 -23   5   7      402.76      448.27     49.23 o 
 -21   5   7        2.82        7.88     26.52 o 
 -19   5   7      110.06      104.96     29.28 o 
 -17   5   7     2132.38     2214.07     73.90 o 
 -15   5   7     3964.47     3847.29     88.66 o 
 -13   5   7       33.70       17.53     20.49 o 
 -11   5   7     3022.63     3134.12     72.51 o 
  -9   5   7     1700.62     1578.77     47.13 o 
  -7   5   7      688.72      699.02     32.21 o 
  -5   5   7       69.73       66.54     16.06 o 
  -3   5   7     6652.37     6606.98    105.42 o 
  -1   5   7      137.13      141.85     24.40 o 
   1   5   7     7481.05     7491.61     80.37 o 
   3   5   7     1079.79      973.35     33.69 o 
   5   5   7     2872.79     2946.26     58.44 o 
   7   5   7      821.85      811.59     39.47 o 
   9   5   7      297.82      308.44     32.00 o 
  11   5   7     2466.20     2536.18     71.07 o 
  13   5   7       39.71       13.77     22.64 o 
  15   5   7     2358.80     2278.81     79.06 o 
  17   5   7      348.05      315.59     46.84 o 
  19   5   7      761.20      846.64     75.86 o 
  21   5   7       51.45       49.39     41.78 o 
 -24   6   7        5.12       23.67     32.34 o 
 -22   6   7      335.96      483.80     52.18 o 
 -20   6   7       55.05       61.18     33.63 o 
 -18   6   7     2264.04     2194.65     79.82 o 
 -16   6   7      778.53      898.52     56.70 o 
 -14   6   7       23.69       38.34     24.95 o 
 -12   6   7       70.24       58.51     24.83 o 
 -10   6   7       22.07       -4.17     19.24 o 
  -8   6   7      256.45      249.35     29.20 o 
  -6   6   7     1189.81     1156.24     50.02 o 
  -4   6   7     2260.15     1861.05    187.09 o 
  -2   6   7      989.63      725.79     98.45 o 
   0   6   7     4673.15     4314.80     74.20 o 
   2   6   7      495.31      498.29     34.77 o 
   4   6   7      386.46      390.15     33.83 o 
   6   6   7     1392.33     1372.41     52.75 o 
   8   6   7      497.30      443.40     38.65 o 
  10   6   7      145.10       73.28     26.16 o 
  12   6   7      899.74      909.87     54.47 o 
  14   6   7      258.83      243.42     40.28 o 
  16   6   7      267.62      302.27     52.93 o 
  18   6   7       51.33       63.21     44.64 o 
 -21   7   7      186.85      169.10     41.96 o 
 -19   7   7       71.10       70.10     33.45 o 
 -17   7   7      494.98      460.19     48.46 o 
 -15   7   7     1717.82     1801.09     74.60 o 
 -13   7   7       80.03       75.39     27.98 o 
 -11   7   7      581.33      572.89     46.90 o 
  -9   7   7      215.61      267.45     34.50 o 
  -7   7   7        4.90       18.82     24.84 o 
  -5   7   7     1683.95     1482.82     69.10 o 
  -3   7   7     1443.63     1411.16     67.22 o 
  -1   7   7        3.01        4.13     22.07 o 
   1   7   7     1143.49     1046.61     60.74 o 
   3   7   7     1512.24     1510.78     67.67 o 
   5   7   7      768.36      836.75     55.77 o 
   7   7   7       72.17       91.31     30.85 o 
   9   7   7      516.11      511.45     50.97 o 
  11   7   7      657.67      638.26     56.43 o 
  13   7   7     1129.62     1246.30     73.23 o 
  15   7   7        3.22       -7.15     34.05 o 
 -18   8   7       44.39       80.31     41.52 o 
 -16   8   7      126.37      126.73     42.55 o 
 -14   8   7        1.42        3.25     33.31 o 
 -12   8   7        2.80        1.04     28.77 o 
 -10   8   7      330.22      324.54     48.42 o 
  -8   8   7        3.39       -6.69     29.34 o 
  -6   8   7     2432.17     2481.68     94.06 o 
  -4   8   7      504.23      515.49     54.52 o 
  -2   8   7       37.27       17.70     27.97 o 
   0   8   7     1093.35     1058.47     69.60 o 
   2   8   7      651.05      702.60     58.27 o 
   4   8   7      641.45      584.41     60.59 o 
   6   8   7       88.06       98.90     35.13 o 
   8   8   7      331.01      276.90     43.76 o 
  10   8   7      266.08      236.58     45.06 o 
  12   8   7      318.46      285.87     47.85 o 
 -13   9   7     1059.62     1178.95     88.39 o 
 -11   9   7       43.83       70.42     41.04 o 
  -9   9   7     1854.20     2108.83    100.01 o 
  -7   9   7      244.44      352.37     56.57 o 
  -5   9   7     1017.31     1148.38     83.74 o 
  -3   9   7      311.00      367.54     55.29 o 
  -1   9   7      320.16      273.09     49.08 o 
   1   9   7      846.68      919.42     75.00 o 
   3   9   7      172.48      166.25     45.28 o 
   5   9   7      204.82      242.24     48.93 o 
   7   9   7      419.88      486.89     59.24 o 
 -30   0   8     3157.23     3749.41    161.07 o 
 -28   0   8      293.07      316.81     64.56 o 
 -26   0   8      112.96      145.55     48.37 o 
 -24   0   8     1210.79     1244.73     90.08 o 
 -22   0   8     1979.06     1698.34     89.96 o 
 -20   0   8     1086.51     1050.80     71.36 o 
 -18   0   8      285.28      370.51     46.88 o 
 -16   0   8     2509.67     3019.85     92.85 o 
 -14   0   8      107.21       54.74     18.76 o 
 -12   0   8      664.68      567.87     32.37 o 
 -10   0   8    21797.97    22488.88    409.17 o 
  -8   0   8     1343.92     1344.41     24.90 o 
  -6   0   8     4474.51     4718.42     66.06 o 
  -4   0   8    11152.79    12453.69    130.53 o 
  -2   0   8    12188.04    13421.12     89.97 o 
   0   0   8     3882.72     4371.98     55.40 o 
   2   0   8     8689.21     9288.25     88.62 o 
   4   0   8    15102.49    15450.61    268.13 o 
   6   0   8     1473.82     1625.42     78.63 o 
   8   0   8      118.46      103.22     33.92 o 
  10   0   8     3977.14     4225.10    140.67 o 
  12   0   8     1559.95     1631.00    100.35 o 
  14   0   8     1526.48     1341.07     95.92 o 
  16   0   8     1683.50     1736.02    115.17 o 
  18   0   8       98.73       90.07     51.62 o 
  20   0   8     3394.36     3329.61    169.51 o 
  22   0   8       92.92      149.08     67.05 o 
  24   0   8      100.40      123.57     69.21 o 
 -31   1   8      652.10      733.76     67.29 o 
 -29   1   8      119.11      114.08     37.84 o 
 -27   1   8      362.70      409.92     47.78 o 
 -25   1   8        0.11        2.97     25.48 o 
 -23   1   8      681.96      670.84     48.16 o 
 -21   1   8        6.91       12.96     20.89 o 
 -19   1   8       13.03        8.89     19.58 o 
 -17   1   8        5.18        7.94     16.33 o 
 -15   1   8     2400.97     2631.83     71.92 o 
 -13   1   8        0.39        7.37     10.80 o 
 -11   1   8    16298.11    17500.78    158.64 o 
  -9   1   8       20.59        1.53      6.50 o 
  -7   1   8     1378.98     1355.81     27.25 o 
  -5   1   8        1.72       11.44      7.35 o 
  -3   1   8    29895.08    29029.41    132.35 o 
  -1   1   8     5470.50     5825.69     43.02 o 
   1   1   8        0.70       18.31      8.11 o 
   3   1   8    15898.09    15795.63    140.70 o 
   5   1   8     3478.64     3295.82     47.18 o 
   7   1   8     4777.04     4922.01     69.37 o 
   9   1   8     7553.41     7736.74     78.54 o 
  11   1   8     1475.27     1287.52    121.46 o 
  13   1   8     2401.84     1927.01    323.37 o 
  15   1   8     2133.42     1854.07     80.53 o 
  17   1   8     3238.46     3199.77    111.08 o 
  19   1   8      151.56      162.05     42.02 o 
  21   1   8      374.82      344.74     55.18 o 
  23   1   8      570.46      542.62     69.22 o 
 -30   2   8      327.84      346.09     50.99 o 
 -28   2   8      785.38      821.17     65.56 o 
 -26   2   8     1028.85     1133.35     65.05 o 
 -24   2   8       56.17       36.86     25.95 o 
 -22   2   8       88.04      117.41     28.23 o 
 -20   2   8       53.87       44.12     23.29 o 
 -18   2   8      562.66      504.66     38.25 o 
 -16   2   8       20.53        6.45     15.74 o 
 -14   2   8      320.40      232.07     21.70 o 
 -12   2   8     1586.67     1564.77     37.36 o 
 -10   2   8       36.25       15.44      8.83 o 
  -8   2   8      330.41      320.97     14.27 o 
  -6   2   8      201.24      188.37     11.11 o 
  -4   2   8     1680.16     1376.18     27.49 o 
  -2   2   8    24394.07    26942.30    155.48 o 
   0   2   8     9793.77    11504.74    100.67 o 
   2   2   8    12351.85    12343.95     90.86 o 
   4   2   8     2609.21     2688.38     39.25 o 
   6   2   8        5.93       10.50     10.42 o 
   8   2   8     1780.04     1792.54     35.87 o 
  10   2   8     2470.04     2440.88     44.67 o 
  12   2   8      133.03      110.67     16.40 o 
  14   2   8      849.25      762.03     50.54 o 
  16   2   8      759.93      737.55     64.46 o 
  18   2   8      256.17      212.26     44.35 o 
  20   2   8      320.14      361.55     55.06 o 
  22   2   8     1179.01     1256.07     90.15 o 
  24   2   8      609.56      603.94     72.67 o 
 -29   3   8       21.87        9.84     34.30 o 
 -27   3   8        5.66       -7.21     31.11 o 
 -25   3   8      407.98      368.58     44.51 o 
 -23   3   8        1.51       -2.68     23.35 o 
 -21   3   8     1822.89     1917.14     68.12 o 
 -19   3   8     2117.22     2185.04     67.94 o 
 -17   3   8       13.58       -1.18     19.11 o 
 -15   3   8     1297.12     1201.70     59.13 o 
 -13   3   8     1033.66     1110.97     42.89 o 
 -11   3   8      335.69      328.88     21.91 o 
  -9   3   8      479.26      563.17     23.04 o 
  -7   3   8      253.79      276.83     16.45 o 
  -5   3   8      157.38      201.30     18.52 o 
  -3   3   8     9431.30     9541.39     83.63 o 
  -1   3   8       19.66       10.49     10.22 o 
   1   3   8     1707.58     1675.86     38.58 o 
   3   3   8      135.86      185.14     15.59 o 
   5   3   8     2193.67     2101.38     40.12 o 
   7   3   8        1.40        6.30     12.28 o 
   9   3   8      655.16      741.27     33.17 o 
  11   3   8     1295.46     1220.79     44.20 o 
  13   3   8       32.38       10.43     17.91 o 
  15   3   8      485.40      457.38     44.68 o 
  17   3   8      791.50      641.92     62.15 o 
  19   3   8      294.88      264.50     50.18 o 
  21   3   8      200.40      148.21     45.30 o 
  23   3   8      107.37       98.15     46.44 o 
 -28   4   8      120.12      108.02     38.45 o 
 -26   4   8      335.24      257.61     41.95 o 
 -24   4   8       65.37       68.05     30.82 o 
 -22   4   8      377.68      347.00     40.80 o 
 -20   4   8     4585.98     4748.19    101.33 o 
 -18   4   8      204.25      200.84     30.83 o 
 -16   4   8      370.69      345.61     39.04 o 
 -14   4   8     1611.84     1681.14     56.65 o 
 -12   4   8      707.44      650.05     36.03 o 
 -10   4   8      656.46      692.90     29.16 o 
  -8   4   8      337.96      381.59     21.40 o 
  -6   4   8     2602.35     2729.81     42.24 o 
  -4   4   8     3814.01     3803.07     68.40 o 
  -2   4   8      716.89      724.10     35.55 o 
   0   4   8      596.93      528.74     32.82 o 
   2   4   8     1849.79     1879.90     53.57 o 
   4   4   8       72.07       77.63     15.93 o 
   6   4   8      312.13      340.91     26.00 o 
   8   4   8        1.12       -1.45     15.80 o 
  10   4   8        6.14       13.28     19.51 o 
  12   4   8      279.70      265.78     32.65 o 
  14   4   8      136.39      155.34     33.66 o 
  16   4   8      741.74      715.01     57.51 o 
  18   4   8      128.40      152.89     41.80 o 
  20   4   8      345.99      336.03     57.02 o 
  22   4   8      154.54      129.73     48.13 o 
 -27   5   8      649.76      755.17     65.78 o 
 -25   5   8      233.33      234.39     42.79 o 
 -23   5   8     1487.98     1664.15     75.82 o 
 -21   5   8      866.92      930.99     58.26 o 
 -19   5   8       13.00       32.73     26.17 o 
 -17   5   8     3614.35     3812.99     93.12 o 
 -15   5   8      908.30      833.91     54.56 o 
 -13   5   8     6792.87     6704.80    124.62 o 
 -11   5   8        9.17       10.77     17.68 o 
  -9   5   8     1549.07     1552.68     50.03 o 
  -7   5   8        6.78       11.24     13.79 o 
  -5   5   8     5417.41     5321.56    100.16 o 
  -3   5   8     1417.56     1356.67     52.63 o 
  -1   5   8      216.39      191.46     26.81 o 
   1   5   8      160.07      154.11     24.37 o 
   3   5   8     1357.79     1120.49    136.77 o 
   5   5   8       10.51        0.42     15.60 o 
   7   5   8     8077.98     8077.44    182.75 o 
   9   5   8     1100.85     1075.49     49.64 o 
  11   5   8      649.33      693.62     44.89 o 
  13   5   8     1750.95     1690.35     63.83 o 
  15   5   8        0.01       20.24     28.23 o 
  17   5   8      190.98      215.83     46.13 o 
  19   5   8      417.73      477.81     62.90 o 
 -24   6   8     1086.04     1186.07     72.99 o 
 -22   6   8      101.48       84.45     33.56 o 
 -20   6   8     1068.45     1207.39     73.31 o 
 -18   6   8      394.20      422.07     45.76 o 
 -16   6   8      932.53      890.65     56.67 o 
 -14   6   8     3590.66     3676.99     90.24 o 
 -12   6   8     1930.98     1971.44     65.64 o 
 -10   6   8      120.53      105.58     24.77 o 
  -8   6   8      605.62      578.35     38.64 o 
  -6   6   8      292.34      293.78     30.36 o 
  -4   6   8     4051.11     3924.13     93.00 o 
  -2   6   8     1073.91      969.37     53.85 o 
   0   6   8     2885.60     2920.95     81.23 o 
   2   6   8      898.38      773.03     48.36 o 
   4   6   8     5367.16     5304.14    106.07 o 
   6   6   8     7017.10     7417.58    127.81 o 
   8   6   8      349.57      378.42     41.35 o 
  10   6   8      238.66      260.71     38.99 o 
  12   6   8       94.86      148.40     35.52 o 
  14   6   8      289.15      303.76     50.69 o 
  16   6   8      964.09     1207.82     92.93 o 
  18   6   8      331.35      251.80     58.39 o 
 -21   7   8      510.78      549.32     71.99 o 
 -19   7   8     1635.00     1629.71     87.23 o 
 -17   7   8       84.80      109.22     37.99 o 
 -15   7   8     1105.29     1167.56     72.73 o 
 -13   7   8     3229.41     3326.12    105.26 o 
 -11   7   8      549.49      578.69     55.48 o 
  -9   7   8       26.04       34.09     28.63 o 
  -7   7   8      549.76      561.26     51.92 o 
  -5   7   8      138.68      165.19     34.12 o 
  -3   7   8        8.55       -0.66     23.82 o 
  -1   7   8      217.45      189.95     34.53 o 
   1   7   8       35.14       35.46     25.68 o 
   3   7   8      272.23      307.00     39.31 o 
   5   7   8        7.35       10.00     24.24 o 
   7   7   8      148.55      120.24     33.40 o 
   9   7   8      215.06      212.51     38.38 o 
  11   7   8      234.96      164.34     39.13 o 
  13   7   8        3.38       -0.97     31.90 o 
  15   7   8      386.96      410.50     59.81 o 
 -18   8   8        5.64       23.73     39.71 o 
 -16   8   8      784.99      842.53     71.84 o 
 -14   8   8      609.17      638.64     64.31 o 
 -12   8   8      109.09      115.81     40.02 o 
 -10   8   8      974.30     1064.02     71.74 o 
  -8   8   8     1188.27     1164.11     75.85 o 
  -6   8   8      295.24      340.35     49.23 o 
  -4   8   8      929.30      817.97     65.73 o 
  -2   8   8      166.70       86.50     34.44 o 
   0   8   8     1204.77     1279.63     74.04 o 
   2   8   8      571.12      640.81     60.57 o 
   4   8   8     1522.68     1592.50     85.57 o 
   6   8   8      917.01      866.84     66.95 o 
   8   8   8       71.69       66.34     34.11 o 
  10   8   8      361.19      381.81     51.36 o 
  12   8   8       55.58       71.88     42.42 o 
 -13   9   8      168.79      167.73     49.55 o 
 -11   9   8      280.70      325.76     57.78 o 
  -9   9   8       85.73       83.79     40.92 o 
  -7   9   8       13.77       26.77     36.82 o 
  -5   9   8      491.93      490.85     58.58 o 
  -3   9   8       33.78       26.73     35.98 o 
  -1   9   8      844.55      825.80     72.75 o 
   1   9   8        4.33        7.46     35.84 o 
   3   9   8      872.46      987.75     76.52 o 
   5   9   8       38.23       84.14     39.78 o 
 -31   1   9       52.65      100.90     39.63 o 
 -29   1   9      167.19      148.64     40.48 o 
 -27   1   9       21.34       35.67     30.64 o 
 -25   1   9     1971.79     2032.35     78.39 o 
 -23   1   9     1087.59     1045.02     56.91 o 
 -21   1   9       11.35        8.94     20.08 o 
 -19   1   9       42.06        7.71     18.17 o 
 -17   1   9      143.09      139.14     22.35 o 
 -15   1   9      991.98     1067.20     33.70 o 
 -13   1   9      139.54      159.22     15.47 o 
 -11   1   9     4001.64     4224.70     46.48 o 
  -9   1   9     2258.50     2448.64     51.26 o 
  -7   1   9     9334.77     9692.36     90.93 o 
  -5   1   9     3100.87     3219.14     38.68 o 
  -3   1   9     1357.81     1445.04     23.04 o 
  -1   1   9      442.88      508.65     17.89 o 
   1   1   9       13.81       19.71      9.05 o 
   3   1   9        5.52        7.52      8.32 o 
   5   1   9      667.84      761.07     26.82 o 
   7   1   9     2518.77     2610.65     74.74 o 
   9   1   9      438.82      445.39     41.89 o 
  11   1   9      522.45      522.07     47.34 o 
  13   1   9      938.57      928.12     63.12 o 
  15   1   9       58.14       40.45     29.40 o 
  17   1   9      500.29      357.42     50.36 o 
  19   1   9      337.85      343.77     52.42 o 
  21   1   9        0.09       -8.78     36.07 o 
  23   1   9       58.37        5.51     39.78 o 
 -30   2   9       95.81       82.09     40.30 o 
 -28   2   9      638.60      633.16     60.10 o 
 -26   2   9       43.24       56.60     29.37 o 
 -24   2   9       75.03      107.36     30.10 o 
 -22   2   9      348.47      249.52     33.87 o 
 -20   2   9      256.16      202.20     29.82 o 
 -18   2   9     2525.31     2729.45     67.83 o 
 -16   2   9      130.73      140.49     20.21 o 
 -14   2   9     2602.42     2538.94     49.70 o 
 -12   2   9     7780.79     8677.96     92.24 o 
 -10   2   9       88.11      125.20     11.39 o 
  -8   2   9     4291.89     4362.34     48.97 o 
  -6   2   9     1009.66      981.32     19.54 o 
  -4   2   9      158.29      187.13     11.05 o 
  -2   2   9     4685.10     5178.89     43.50 o 
   0   2   9     8428.67     9201.69     80.20 o 
   2   2   9     9561.33     9913.59    124.89 o 
   4   2   9      240.32      228.98     17.35 o 
   6   2   9     5684.52     5933.15     78.71 o 
   8   2   9      182.75      185.97     17.40 o 
  10   2   9     1900.89     1890.46     51.72 o 
  12   2   9      503.30      437.99     37.95 o 
  14   2   9       46.65       35.25     28.08 o 
  16   2   9     2901.11     2971.18    121.34 o 
  18   2   9     1135.06      912.64     81.49 o 
  20   2   9      932.97      886.04     77.63 o 
  22   2   9     1020.65     1054.25     88.84 o 
 -29   3   9       12.88       21.08     34.90 o 
 -27   3   9     1756.60     1924.53     82.62 o 
 -25   3   9        0.97        0.85     25.26 o 
 -23   3   9      381.16      450.30     43.69 o 
 -21   3   9      832.82      836.35     50.27 o 
 -19   3   9      425.23      383.70     36.41 o 
 -17   3   9     6740.11     6538.05    100.88 o 
 -15   3   9     1174.37     1255.79     43.10 o 
 -13   3   9      895.90      979.07     35.05 o 
 -11   3   9     2248.44     2202.87     41.50 o 
  -9   3   9       20.62       17.60      9.92 o 
  -7   3   9        2.99       10.62      8.68 o 
  -5   3   9      722.72      528.15     39.08 o 
  -3   3   9     1068.21     1027.37     31.68 o 
  -1   3   9     2387.61     2180.64     44.52 o 
   1   3   9     6347.10     6510.59     65.04 o 
   3   3   9      468.47      362.12     21.16 o 
   5   3   9     2327.54     2148.36     41.43 o 
   7   3   9      522.83      464.19     26.16 o 
   9   3   9     1218.67     1239.42     40.54 o 
  11   3   9        6.18       16.92     16.74 o 
  13   3   9        7.51       12.56     23.93 o 
  15   3   9     1109.16     1212.70     83.66 o 
  17   3   9     1513.26     1579.98     83.54 o 
  19   3   9      472.38      523.82     62.70 o 
  21   3   9       76.28       71.77     43.91 o 
 -28   4   9      583.25      644.85     59.88 o 
 -26   4   9        0.27      -13.92     29.05 o 
 -24   4   9       29.85       63.29     30.51 o 
 -22   4   9     1977.46     1924.54     71.11 o 
 -20   4   9      834.62      853.33     50.92 o 
 -18   4   9      516.82      530.45     40.96 o 
 -16   4   9     1952.58     1923.40     69.47 o 
 -14   4   9     1606.41     1577.95     55.09 o 
 -12   4   9     6683.12     6857.99     92.08 o 
 -10   4   9     2959.46     3079.37     49.77 o 
  -8   4   9      514.28      437.17     23.55 o 
  -6   4   9     1369.79     1701.57     43.24 o 
  -4   4   9     3915.25     4157.87     65.24 o 
  -2   4   9      134.91      131.25     21.22 o 
   0   4   9     1940.18     1988.70     54.43 o 
   2   4   9      316.17      287.56     27.90 o 
   4   4   9      544.42      561.31     28.78 o 
   6   4   9     6229.39     6309.45     82.26 o 
   8   4   9     2440.21     2434.97     61.96 o 
  10   4   9     1904.57     1811.49     57.74 o 
  12   4   9      192.76      220.41     29.56 o 
  14   4   9      297.20      323.55     41.81 o 
  16   4   9      668.59      645.82     77.17 o 
  18   4   9       17.99       19.26     35.44 o 
  20   4   9     1775.51     1828.92    100.84 o 
 -27   5   9      154.40      236.85     46.13 o 
 -25   5   9       19.87       45.01     31.63 o 
 -23   5   9     1011.61     1018.44     63.15 o 
 -21   5   9      296.40      251.04     38.01 o 
 -19   5   9     1599.33     1603.42     67.56 o 
 -17   5   9        0.09        6.02     23.11 o 
 -15   5   9     3525.18     3636.14     86.72 o 
 -13   5   9     1132.72     1088.33     51.94 o 
 -11   5   9     2732.48     2663.56     61.41 o 
  -9   5   9     1958.69     1938.28     48.58 o 
  -7   5   9      120.52       94.91     23.27 o 
  -5   5   9     3001.38     3031.57     76.69 o 
  -3   5   9      154.57      145.26     25.43 o 
  -1   5   9      462.67      419.75     36.33 o 
   1   5   9       43.43       22.10     19.13 o 
   3   5   9    10084.76    10057.95    147.54 o 
   5   5   9     8089.80     7878.99     98.37 o 
   7   5   9      338.83      323.10     31.72 o 
   9   5   9     3419.45     3491.24     78.18 o 
  11   5   9      441.71      410.52     37.72 o 
  13   5   9      262.89      201.62     37.45 o 
  15   5   9       18.83        4.49     32.48 o 
  17   5   9     1022.98     1057.07     89.86 o 
  19   5   9      360.35      327.64     64.41 o 
 -24   6   9      219.30      194.03     42.17 o 
 -22   6   9      243.18      283.46     42.53 o 
 -20   6   9       44.08       25.28     32.36 o 
 -18   6   9      532.94      538.46     50.65 o 
 -16   6   9     1149.14     1206.35     62.02 o 
 -14   6   9     2109.41     2187.02     76.76 o 
 -12   6   9     1443.02     1561.14     60.64 o 
 -10   6   9     2351.62     2553.20     67.59 o 
  -8   6   9     1750.88     1670.12     68.62 o 
  -6   6   9      519.36      480.58     44.36 o 
  -4   6   9     1085.57     1018.21     55.86 o 
  -2   6   9     3863.74     3752.30     91.70 o 
   0   6   9     1471.38     1418.56     61.74 o 
   2   6   9       12.07       17.85     21.19 o 
   4   6   9     1401.74     1379.87     61.07 o 
   6   6   9     2844.29     2920.11     84.79 o 
   8   6   9     2158.39     2102.64     75.58 o 
  10   6   9     1056.34     1113.85     64.01 o 
  12   6   9      310.00      275.81     48.06 o 
  14   6   9      992.33     1048.12     75.89 o 
  16   6   9      225.66      236.14     55.44 o 
 -21   7   9      817.71      812.91     81.88 o 
 -19   7   9       11.41       17.68     35.64 o 
 -17   7   9      434.59      518.16     58.71 o 
 -15   7   9        2.68       24.57     32.65 o 
 -13   7   9       77.84       51.01     31.91 o 
 -11   7   9      367.23      350.27     47.45 o 
  -9   7   9     2027.28     2035.74    101.49 o 
  -7   7   9      351.69      310.91     43.40 o 
  -5   7   9      199.27      182.59     37.16 o 
  -3   7   9      261.56      267.45     40.25 o 
  -1   7   9      121.01      136.53     33.21 o 
   1   7   9        2.22       18.76     25.20 o 
   3   7   9     1958.46     1953.52     75.44 o 
   5   7   9      471.10      369.07     44.10 o 
   7   7   9       35.36       38.49     28.20 o 
   9   7   9       19.51       30.83     29.81 o 
  11   7   9       53.84       52.56     37.01 o 
  13   7   9      177.64      232.14     49.32 o 
 -18   8   9        3.77       11.65     37.88 o 
 -16   8   9       86.83      103.47     41.40 o 
 -14   8   9       16.35       37.88     36.08 o 
 -12   8   9      451.05      451.70     56.66 o 
 -10   8   9        0.21       30.90     31.05 o 
  -8   8   9        3.09       18.36     30.28 o 
  -6   8   9      106.19       76.64     34.96 o 
  -4   8   9     1118.72     1142.68     74.84 o 
  -2   8   9     2043.90     1963.40     92.86 o 
   0   8   9      663.75      661.27     60.87 o 
   2   8   9      611.43      657.10     61.01 o 
   4   8   9      650.26      686.80     65.74 o 
   6   8   9      252.67      274.97     46.62 o 
   8   8   9       82.09       64.46     35.22 o 
  10   8   9     1107.92     1177.99     76.46 o 
 -11   9   9      424.48      540.84     67.34 o 
  -9   9   9        3.99      -14.23     35.51 o 
  -7   9   9      889.80      890.66     77.23 o 
  -5   9   9      787.79      835.03     74.29 o 
  -3   9   9        3.33       -1.78     35.53 o 
  -1   9   9     1839.68     1806.70     92.92 o 
   1   9   9        1.20      -14.81     36.47 o 
   3   9   9     1098.90     1262.60     98.83 o 
 -30   0  10      231.96      194.16     58.83 o 
 -28   0  10     1168.40     1258.98    118.53 o 
 -26   0  10      491.97      569.41     75.43 o 
 -24   0  10      935.71      789.98     71.42 o 
 -22   0  10      484.80      562.26     60.50 o 
 -20   0  10      499.52      362.43     46.28 o 
 -18   0  10      411.80      436.37     47.06 o 
 -16   0  10     5487.33     5419.86    254.98 o 
 -14   0  10    20826.57    21950.26    234.51 o 
 -12   0  10      233.30      212.56     22.85 o 
 -10   0  10      730.35      641.71     21.32 o 
  -8   0  10    14865.85    14387.47    208.67 o 
  -6   0  10      753.39      739.93     22.24 o 
  -4   0  10     3949.80     4551.95     52.54 o 
  -2   0  10    35880.34    37050.28    213.38 o 
   0   0  10     5981.97     6321.46     73.97 o 
   2   0  10        7.32       22.76     13.71 o 
   4   0  10      178.45      126.62     32.64 o 
   6   0  10       50.24       25.52     28.47 o 
   8   0  10     6596.99     7168.35    177.31 o 
  10   0  10        7.18       10.70     35.32 o 
  12   0  10     6291.11     6225.18    185.74 o 
  14   0  10       10.18       -2.46     37.62 o 
  16   0  10     2390.09     2634.12    156.16 o 
  18   0  10       76.53       75.78     49.97 o 
  20   0  10       37.72       41.07     53.85 o 
  22   0  10       41.76      105.49     67.00 o 
 -31   1  10       34.73       27.00     35.59 o 
 -29   1  10      861.89      964.35     66.75 o 
 -27   1  10        3.77        6.72     28.06 o 
 -25   1  10       23.34        3.79     23.63 o 
 -23   1  10      434.83      328.70     43.39 o 
 -21   1  10       34.17       -2.81     19.42 o 
 -19   1  10       59.84       51.45     20.23 o 
 -17   1  10     3121.72     3400.49    115.02 o 
 -15   1  10     1494.98     1372.76     46.00 o 
 -13   1  10        4.85       54.89     11.20 o 
 -11   1  10     2608.36     2325.20     39.55 o 
  -9   1  10    16424.09    17710.78    166.75 o 
  -7   1  10      789.96      800.52     25.98 o 
  -5   1  10     5943.74     6005.65     78.77 o 
  -3   1  10      162.06      184.65     12.66 o 
  -1   1  10     9001.61     9539.74     70.74 o 
   1   1  10    14394.80    15254.82    105.09 o 
   3   1  10      374.44      418.84     18.44 o 
   5   1  10       23.09       19.61     11.60 o 
   7   1  10     1182.96     1171.15     53.83 o 
   9   1  10    13187.04    13114.46    172.33 o 
  11   1  10     1364.09     1294.58     65.22 o 
  13   1  10       49.33       31.78     28.86 o 
  15   1  10     1614.96     1601.63     79.15 o 
  17   1  10      103.85       80.71     36.57 o 
  19   1  10        8.43        9.68     35.69 o 
  21   1  10      315.58      436.71     61.67 o 
 -30   2  10       76.38       50.13     34.09 o 
 -28   2  10      853.24     1067.85     70.19 o 
 -26   2  10      246.99      188.06     36.43 o 
 -24   2  10      448.52      355.70     40.57 o 
 -22   2  10      562.55      558.43     43.27 o 
 -20   2  10      661.17      566.93     40.24 o 
 -18   2  10       33.89       18.35     17.79 o 
 -16   2  10      271.84      212.90     22.08 o 
 -14   2  10       41.52       44.31     13.34 o 
 -12   2  10       97.01       75.89     11.25 o 
 -10   2  10      730.32      821.87     18.21 o 
  -8   2  10    15084.53    15241.15    204.59 o 
  -6   2  10     9300.00    10497.92    103.44 o 
  -4   2  10     8135.68     8449.56     53.45 o 
  -2   2  10      741.56      732.11     20.90 o 
   0   2  10     3735.51     3589.43     43.74 o 
   2   2  10      237.16      216.23     16.05 o 
   4   2  10      331.26      317.46     19.58 o 
   6   2  10      259.99      224.19     17.71 o 
   8   2  10      859.20      792.18     40.97 o 
  10   2  10      862.75      871.42     45.78 o 
  12   2  10      670.29      598.10     43.07 o 
  14   2  10       63.31       66.50     32.22 o 
  16   2  10        1.46        6.72     30.56 o 
  18   2  10       95.77       47.06     37.59 o 
  20   2  10      123.11       93.28     44.03 o 
  22   2  10       66.90      107.85     47.40 o 
 -29   3  10       56.43       78.73     44.18 o 
 -27   3  10      450.12      438.34     48.94 o 
 -25   3  10      564.67      514.46     48.86 o 
 -23   3  10       25.87       26.25     24.82 o 
 -21   3  10       79.43       46.80     24.24 o 
 -19   3  10     1107.32     1231.49     52.43 o 
 -17   3  10      997.34      874.07     45.00 o 
 -15   3  10     1152.34     1209.96     41.02 o 
 -13   3  10     1604.46     1496.37     38.62 o 
 -11   3  10      494.18      523.40     23.09 o 
  -9   3  10      634.79      591.65     25.10 o 
  -7   3  10       58.83       46.52     10.83 o 
  -5   3  10      733.14      664.68     30.77 o 
  -3   3  10      119.15       87.72     14.72 o 
  -1   3  10      845.52      829.60     31.54 o 
   1   3  10      326.11      325.36     18.50 o 
   3   3  10      330.23      328.46     21.34 o 
   5   3  10     6593.17     6939.93     71.57 o 
   7   3  10      120.09      136.06     18.91 o 
   9   3  10      587.12      560.40     34.86 o 
  11   3  10     3407.88     3429.02     99.77 o 
  13   3  10     1600.04     1536.19     74.73 o 
  15   3  10      109.43       86.84     42.03 o 
  17   3  10        6.48       10.01     33.09 o 
  19   3  10        6.64        0.69     34.96 o 
  21   3  10      153.05      155.96     48.36 o 
 -28   4  10      116.57       83.14     41.51 o 
 -26   4  10      728.21      659.15     56.21 o 
 -24   4  10       12.91       50.82     28.64 o 
 -22   4  10        5.87       12.00     25.61 o 
 -20   4  10      572.88      623.36     45.53 o 
 -18   4  10      141.78      126.04     28.07 o 
 -16   4  10       85.65       69.67     22.33 o 
 -14   4  10     3452.27     3580.13     83.76 o 
 -12   4  10      571.10      532.82     28.07 o 
 -10   4  10     1403.45     1415.55     35.47 o 
  -8   4  10      264.74      283.06     18.10 o 
  -6   4  10        8.68        4.54     13.20 o 
  -4   4  10     1111.58     1121.06     38.37 o 
  -2   4  10      167.51      150.73     23.19 o 
   0   4  10      409.40      338.36     30.13 o 
   2   4  10     2636.21     2481.62     63.20 o 
   4   4  10      180.88      164.64     19.59 o 
   6   4  10        0.03       18.48     16.91 o 
   8   4  10      115.51      117.07     23.49 o 
  10   4  10      374.97      356.69     33.82 o 
  12   4  10     2950.20     2837.34     84.06 o 
  14   4  10       71.84      110.35     34.79 o 
  16   4  10        0.07       34.65     34.71 o 
  18   4  10       94.87      175.70     45.62 o 
  20   4  10       27.16       18.23     40.77 o 
 -27   5  10      344.20      303.43     54.15 o 
 -25   5  10      420.97      487.04     59.32 o 
 -23   5  10     2501.53     2581.06     87.01 o 
 -21   5  10      821.87      838.84     60.73 o 
 -19   5  10     4878.87     5134.16    107.52 o 
 -17   5  10      122.14       80.38     27.56 o 
 -15   5  10     2725.32     2728.32     76.12 o 
 -13   5  10        4.80      -10.73     19.27 o 
 -11   5  10      210.98      207.64     27.64 o 
  -9   5  10     8097.09     7956.42    172.50 o 
  -7   5  10      951.61      937.58     51.48 o 
  -5   5  10     2313.45     2279.12     68.61 o 
  -3   5  10      118.59       57.79     21.75 o 
  -1   5  10     2950.45     2903.40     74.43 o 
   1   5  10     3717.03     3635.33     81.30 o 
   3   5  10        7.56        1.42     19.50 o 
   5   5  10       82.80       87.35     24.73 o 
   7   5  10      328.67      274.20     34.86 o 
   9   5  10      284.96      222.00     34.23 o 
  11   5  10       49.31       57.08     31.19 o 
  13   5  10      554.51      492.44     62.95 o 
  15   5  10      114.93      146.38     46.35 o 
  17   5  10      597.79      517.34     71.50 o 
 -24   6  10       73.87       57.25     39.52 o 
 -22   6  10      963.63     1093.38     68.18 o 
 -20   6  10      285.96      268.51     41.81 o 
 -18   6  10     2726.88     2850.79     88.74 o 
 -16   6  10       37.87       61.09     28.14 o 
 -14   6  10      438.92      475.55     42.69 o 
 -12   6  10     1870.11     1929.74     77.45 o 
 -10   6  10     1838.32     1807.61     73.79 o 
  -8   6  10      382.78      359.90     41.80 o 
  -6   6  10     3223.21     2973.94     88.67 o 
  -4   6  10      393.75      477.55     44.91 o 
  -2   6  10     2418.34     2420.05     76.95 o 
   0   6  10      338.97      272.35     35.87 o 
   2   6  10     3194.27     3290.74     86.60 o 
   4   6  10      128.50      104.70     28.17 o 
   6   6  10      326.24      346.67     40.52 o 
   8   6  10       19.76       12.72     24.08 o 
  10   6  10      541.80      567.26     59.44 o 
  12   6  10     1312.10     1550.91     83.91 o 
  14   6  10        8.34       -6.97     39.70 o 
  16   6  10        2.48      -37.33     37.33 o 
 -21   7  10      487.47      521.55     70.64 o 
 -19   7  10      998.40     1004.66     74.94 o 
 -17   7  10     1197.65     1208.78     90.04 o 
 -15   7  10     1577.33     1467.06     80.93 o 
 -13   7  10       55.71       48.24     31.12 o 
 -11   7  10     1600.87     1607.93     79.12 o 
  -9   7  10        0.32        5.27     27.23 o 
  -7   7  10       17.25       30.96     28.27 o 
  -5   7  10      498.26      528.20     51.29 o 
  -3   7  10       59.63       44.33     27.56 o 
  -1   7  10      128.99      138.71     33.45 o 
   1   7  10      538.51      550.00     51.09 o 
   3   7  10     1446.78     1479.18     68.59 o 
   5   7  10       16.29       13.02     25.81 o 
   7   7  10       32.54       58.40     30.05 o 
   9   7  10        8.35       -1.83     28.53 o 
  11   7  10       20.84       -5.24     33.75 o 
  13   7  10        6.95       22.62     39.35 o 
 -18   8  10      332.92      353.29    188.00 o 
 -16   8  10     1498.88     1603.70     94.55 o 
 -14   8  10       87.56       72.40     38.37 o 
 -12   8  10      481.63      531.15     62.29 o 
 -10   8  10      390.34      390.92     54.78 o 
  -8   8  10      334.37      367.18     51.95 o 
  -6   8  10      205.48      189.61     43.62 o 
  -4   8  10      200.45      151.80     40.33 o 
  -2   8  10     2028.50     2293.65     92.84 o 
   0   8  10       18.13        8.22     28.50 o 
   2   8  10      243.93      316.46     48.41 o 
   4   8  10      187.25      203.46     44.13 o 
   6   8  10      270.30      238.99     44.63 o 
   8   8  10       49.96      109.64     48.96 o 
  -9   9  10      155.90      145.48     48.07 o 
  -7   9  10      631.38      612.77     69.30 o 
  -5   9  10        6.25       13.17     36.70 o 
  -3   9  10      356.31      479.62     63.06 o 
  -1   9  10      318.14      311.01     54.09 o 
   1   9  10       92.89      157.71     48.17 o 
 -31   1  11       43.24        8.69     40.39 o 
 -29   1  11     1207.04     1193.68     69.82 o 
 -27   1  11        6.83       11.93     27.66 o 
 -25   1  11       26.26        3.86     23.79 o 
 -23   1  11      127.24      112.22     27.25 o 
 -21   1  11      266.48      233.62     32.01 o 
 -19   1  11     1388.37     1341.16     48.32 o 
 -17   1  11      665.04      691.61     31.60 o 
 -15   1  11     2133.87     2068.88     45.16 o 
 -13   1  11     1310.02     1348.87     33.60 o 
 -11   1  11     1667.78     1632.75     39.73 o 
  -9   1  11       62.25       70.74     13.21 o 
  -7   1  11       96.64       85.53     13.81 o 
  -5   1  11     1954.94     1975.03     39.04 o 
  -3   1  11     4121.12     4051.47     42.99 o 
  -1   1  11    10135.15    10721.34     72.06 o 
   1   1  11      170.54      212.51     17.00 o 
   3   1  11     1347.06     1383.17     30.83 o 
   5   1  11     1748.50     1644.37     39.41 o 
   7   1  11      834.65      860.32     49.98 o 
   9   1  11     1215.98     1285.59     61.92 o 
  11   1  11      529.00      545.14     52.33 o 
  13   1  11        0.22        5.88     27.46 o 
  15   1  11      283.89      316.20     48.87 o 
  17   1  11      376.69      387.11     54.91 o 
  19   1  11       81.12       75.04     41.22 o 
  21   1  11     1305.01     1418.15     98.43 o 
 -30   2  11      622.42      849.21     74.17 o 
 -28   2  11      387.53      312.16     44.51 o 
 -26   2  11      264.29      256.27     39.16 o 
 -24   2  11     1064.80     1048.40     55.75 o 
 -22   2  11      205.53      207.44     30.79 o 
 -20   2  11      590.96      541.49     37.98 o 
 -18   2  11       59.88       34.72     17.98 o 
 -16   2  11       72.75       60.08     16.36 o 
 -14   2  11        2.26        7.46     11.12 o 
 -12   2  11     8063.83     8072.39    120.79 o 
 -10   2  11      352.95      386.17     24.86 o 
  -8   2  11     2925.50     3143.06     54.57 o 
  -6   2  11     5267.88     5567.71     70.43 o 
  -4   2  11       29.52       40.78      8.72 o 
  -2   2  11      533.83      401.26     19.80 o 
   0   2  11      161.30      202.04     15.92 o 
   2   2  11     2358.82     2552.95     42.46 o 
   4   2  11     2447.94     2585.85     44.20 o 
   6   2  11     1989.41     1822.56     48.83 o 
   8   2  11     3150.17     3150.75     62.96 o 
  10   2  11     1671.62     1635.69     69.86 o 
  12   2  11        3.74        0.33     26.33 o 
  14   2  11      273.65      278.17     45.35 o 
  16   2  11      205.80      156.72     40.86 o 
  18   2  11      172.03      152.63     43.84 o 
  20   2  11      883.60      990.53     84.44 o 
 -29   3  11      969.50      931.08     75.56 o 
 -27   3  11      492.68      499.11     58.89 o 
 -25   3  11      237.79      196.09     35.39 o 
 -23   3  11     3305.45     3622.51     89.92 o 
 -21   3  11     1568.63     1519.55     59.57 o 
 -19   3  11       18.47        7.03     19.36 o 
 -17   3  11      292.67      256.27     29.44 o 
 -15   3  11     3353.79     3358.82     77.86 o 
 -13   3  11     2901.26     2866.30     47.31 o 
 -11   3  11      529.28      574.43     23.40 o 
  -9   3  11     1677.98     1592.87     32.31 o 
  -7   3  11      670.76      598.30     21.09 o 
  -5   3  11     4499.39     4359.81     59.09 o 
  -3   3  11     4519.79     5188.76     67.32 o 
  -1   3  11     1158.08     1288.81     38.47 o 
   1   3  11     1825.54     1823.42     35.89 o 
   3   3  11      243.57      207.21     18.68 o 
   5   3  11     1585.91     1620.44     40.77 o 
   7   3  11     3514.17     3412.24     66.03 o 
   9   3  11     2008.21     2079.75     77.46 o 
  11   3  11       59.01       54.24     24.41 o 
  13   3  11       41.79       28.64     29.83 o 
  15   3  11      580.26      545.25     65.69 o 
  17   3  11      452.38      594.85     64.37 o 
  19   3  11       42.12       32.38     40.86 o 
 -28   4  11       10.90       16.62     38.01 o 
 -26   4  11     1031.65     1084.56     74.21 o 
 -24   4  11     1467.44     1561.67     71.20 o 
 -22   4  11     1438.25     1496.28     67.26 o 
 -20   4  11      537.13      512.50     43.99 o 
 -18   4  11      176.29      139.48     26.88 o 
 -16   4  11     7689.04     8046.37    115.18 o 
 -14   4  11      505.30      457.18     36.31 o 
 -12   4  11     2146.38     2125.55     50.09 o 
 -10   4  11     4087.65     4263.78     55.57 o 
  -8   4  11     1114.95     1107.09     38.99 o 
  -6   4  11      231.40      223.68     23.01 o 
  -4   4  11        0.07       -8.13     12.13 o 
  -2   4  11      168.01      139.25     23.26 o 
   0   4  11       25.03        9.43     16.42 o 
   2   4  11     2094.14     2034.36     63.93 o 
   4   4  11    14579.63    14297.20    128.21 o 
   6   4  11       90.15       79.47     21.09 o 
   8   4  11       47.68       35.13     20.85 o 
  10   4  11      816.70      829.15     57.26 o 
  12   4  11        6.91       -4.65     26.89 o 
  14   4  11     1505.53     1693.72     83.55 o 
  16   4  11      159.63      109.11     41.23 o 
  18   4  11     1428.37     1567.97    108.83 o 
 -25   5  11        7.12        9.15     34.40 o 
 -23   5  11      129.98      137.19     38.85 o 
 -21   5  11      762.17      893.09     57.73 o 
 -19   5  11     1664.78     1536.48     65.92 o 
 -17   5  11      243.13      210.39     37.93 o 
 -15   5  11     3810.32     4048.00     90.98 o 
 -13   5  11     1777.15     1778.39     60.76 o 
 -11   5  11     1705.08     1666.47     54.45 o 
  -9   5  11     1872.19     1818.29     66.62 o 
  -7   5  11      788.84      754.41     51.28 o 
  -5   5  11      673.54      659.11     43.73 o 
  -3   5  11     3675.72     3491.51     82.41 o 
  -1   5  11      467.86      442.87     38.54 o 
   1   5  11       10.08        6.78     19.32 o 
   3   5  11     1326.17     1301.22     55.85 o 
   5   5  11     5511.94     5552.56    105.70 o 
   7   5  11      240.99      186.95     31.85 o 
   9   5  11      769.31      763.16     59.95 o 
  11   5  11       75.35       91.23     35.16 o 
  13   5  11       77.50       75.44     40.50 o 
  15   5  11      325.11      240.61     56.65 o 
  17   5  11      316.69      309.88     62.44 o 
 -24   6  11        0.24       -5.75     38.91 o 
 -22   6  11       60.10       59.82     41.64 o 
 -20   6  11        9.58        6.80     32.68 o 
 -18   6  11     2296.97     2421.07     92.95 o 
 -16   6  11      931.83      875.43     62.14 o 
 -14   6  11      664.37      662.58     57.04 o 
 -12   6  11      641.79      679.32     56.45 o 
 -10   6  11        1.03       11.20     23.75 o 
  -8   6  11       88.76       93.05     29.27 o 
  -6   6  11      864.36      880.29     55.45 o 
  -4   6  11     1404.82     1297.34     61.75 o 
  -2   6  11        3.45       -4.80     21.85 o 
   0   6  11     3489.47     3479.96     90.66 o 
   2   6  11       19.69       26.34     25.00 o 
   4   6  11       65.35       69.76     28.09 o 
   6   6  11     1451.65     1340.88     64.41 o 
   8   6  11      447.99      412.43     44.70 o 
  10   6  11      176.94      130.70     39.60 o 
  12   6  11       79.90       89.34     44.71 o 
  14   6  11       13.91       29.80     53.04 o 
 -21   7  11       49.83       86.61     42.61 o 
 -19   7  11      767.55      783.39     80.01 o 
 -17   7  11      157.00      100.19     46.05 o 
 -15   7  11      117.24      108.67     38.48 o 
 -13   7  11        9.31        1.09     28.37 o 
 -11   7  11     1883.69     1879.91     85.10 o 
  -9   7  11      474.45      411.86     50.62 o 
  -7   7  11      224.12      226.49     39.37 o 
  -5   7  11     1213.85     1135.37     68.18 o 
  -3   7  11      256.02      295.45     42.90 o 
  -1   7  11      320.39      266.75     41.23 o 
   1   7  11       57.75       43.38     29.10 o 
   3   7  11       16.41        2.51     27.52 o 
   5   7  11       19.71       36.07     29.49 o 
   7   7  11       12.06       24.26     29.73 o 
   9   7  11       70.38       75.77     37.62 o 
  11   7  11        9.04      -19.64     30.97 o 
 -16   8  11        0.86        0.60     39.71 o 
 -14   8  11        7.06        7.24     40.66 o 
 -12   8  11        0.44       22.93     34.63 o 
 -10   8  11      140.12      125.64     41.70 o 
  -8   8  11        0.23        5.58     32.48 o 
  -6   8  11     2250.80     2054.99     91.46 o 
  -4   8  11       83.54       80.59     36.87 o 
  -2   8  11      120.34      137.55     39.59 o 
   0   8  11        3.86       17.85     32.31 o 
   2   8  11       60.25       49.60     36.27 o 
   4   8  11     1162.05     1281.12     82.91 o 
   6   8  11        0.74       26.96     33.88 o 
  -7   9  11      154.78      238.70     52.89 o 
  -5   9  11      257.26      277.31     54.17 o 
  -3   9  11     1100.26     1240.26     87.17 o 
  -1   9  11       26.34      -18.25    127.74 o 
 -30   0  12     2552.45     2481.08    217.17 o 
 -28   0  12        0.72       11.73     41.52 o 
 -26   0  12      812.61      937.13     79.17 o 
 -24   0  12        9.41       30.24     31.56 o 
 -22   0  12      620.00      385.69     49.26 o 
 -20   0  12     6980.62     7188.01    140.72 o 
 -18   0  12      130.61      144.46     25.07 o 
 -16   0  12     1131.81     1069.49     45.68 o 
 -14   0  12        7.83        3.84     11.24 o 
 -12   0  12     1044.91      991.25     35.22 o 
 -10   0  12    26193.92    25551.56   1340.25 o 
  -8   0  12     3157.48     3219.67    140.39 o 
  -6   0  12      568.42      610.12     38.18 o 
  -4   0  12     4189.39     4627.97     64.36 o 
  -2   0  12     4764.53     5152.39     96.48 o 
   0   0  12      180.12      246.16     25.15 o 
   2   0  12    27159.21    28767.27    184.45 o 
   4   0  12    14245.47    15050.98    324.20 o 
   6   0  12     7498.12     7537.66    179.61 o 
   8   0  12     2979.16     3146.64    127.08 o 
  10   0  12    18787.22    18314.84    306.96 o 
  12   0  12        1.96        8.63     40.72 o 
  14   0  12      760.46      562.53     81.60 o 
  16   0  12        7.06       -0.72     46.61 o 
  18   0  12     2016.42     2054.20    140.26 o 
  20   0  12     1576.84     1724.64    142.88 o 
 -29   1  12     1320.73     1285.50     84.03 o 
 -27   1  12       63.28       60.17     34.91 o 
 -25   1  12       29.21       22.69     23.89 o 
 -23   1  12        2.54       10.61     20.62 o 
 -21   1  12      519.31      618.06     38.35 o 
 -19   1  12      529.78      454.45     30.78 o 
 -17   1  12     1348.15     1427.86     53.45 o 
 -15   1  12      473.48      486.74     23.07 o 
 -13   1  12      596.62      568.36     29.01 o 
 -11   1  12     1741.13     1746.14     47.01 o 
  -9   1  12     7501.53     7501.84    153.08 o 
  -7   1  12     1311.43     1342.69     33.20 o 
  -5   1  12     2606.81     2746.61     32.59 o 
  -3   1  12     1667.53     1620.52     30.83 o 
  -1   1  12       74.30       46.85     12.12 o 
   1   1  12      895.05      868.14     27.80 o 
   3   1  12     5651.28     5702.33     72.28 o 
   5   1  12       13.95       21.47     13.45 o 
   7   1  12     5129.14     5233.81    145.23 o 
   9   1  12     3807.74     3747.10     99.93 o 
  11   1  12      751.56      594.86     54.09 o 
  13   1  12      658.24      676.58     60.28 o 
  15   1  12       10.82       -6.54     31.63 o 
  17   1  12      185.55      157.33     44.21 o 
  19   1  12       74.50      135.33     46.15 o 
 -30   2  12      234.41      257.55     51.56 o 
 -28   2  12        3.76        0.29     31.76 o 
 -26   2  12      315.11      281.49     45.29 o 
 -24   2  12       20.61       46.98     25.99 o 
 -22   2  12      498.20      452.64     37.71 o 
 -20   2  12      244.76      253.70     28.96 o 
 -18   2  12       36.88       38.79     17.33 o 
 -16   2  12     2653.04     2603.55     46.17 o 
 -14   2  12     1875.26     1501.61    237.46 o 
 -12   2  12     5530.40     6214.23     85.36 o 
 -10   2  12      144.19      123.17     18.49 o 
  -8   2  12      264.40      254.20     22.43 o 
  -6   2  12      151.52      205.36     19.08 o 
  -4   2  12       14.06        4.64      8.19 o 
  -2   2  12       49.49       22.51     11.59 o 
   0   2  12     1179.90     1020.49     28.54 o 
   2   2  12      224.82      225.31     18.86 o 
   4   2  12      564.51      609.97     26.21 o 
   6   2  12     3712.93     3560.03     66.13 o 
   8   2  12      382.22      359.95     31.61 o 
  10   2  12     3856.11     4029.87    176.35 o 
  12   2  12       73.93       42.95     30.38 o 
  14   2  12       24.37       35.41     32.93 o 
  16   2  12        0.25       -5.23     33.96 o 
  18   2  12     1338.15     1269.99     88.30 o 
  20   2  12      219.80      245.71     55.29 o 
 -29   3  12      428.36      446.79     59.66 o 
 -27   3  12       50.22       57.17     35.79 o 
 -25   3  12        7.14       13.66     28.82 o 
 -23   3  12     1763.51     1725.75     77.99 o 
 -21   3  12     1938.05     2003.80     65.63 o 
 -19   3  12     3186.03     3144.37     92.59 o 
 -17   3  12      374.87      399.56     33.32 o 
 -15   3  12      269.98      312.55     29.64 o 
 -13   3  12       10.03        2.56      9.18 o 
 -11   3  12       67.09       35.23      9.99 o 
  -9   3  12     5659.30     5825.53     77.44 o 
  -7   3  12       53.53       67.61     11.84 o 
  -5   3  12      585.97      588.20     32.92 o 
  -3   3  12        8.11       12.49     12.43 o 
  -1   3  12     1938.57     2138.67     41.43 o 
   1   3  12       50.85       30.86     15.31 o 
   3   3  12      504.02      411.16     25.20 o 
   5   3  12     2442.57     2531.30     63.08 o 
   7   3  12     1199.78     1138.61     57.32 o 
   9   3  12      232.61      219.29     31.79 o 
  11   3  12      346.11      337.61     43.79 o 
  13   3  12      154.41      116.25     36.06 o 
  15   3  12       14.32       12.00     33.99 o 
  17   3  12      189.42      185.53     47.16 o 
  19   3  12       82.45       18.51     40.47 o 
 -28   4  12        2.39       10.69     36.24 o 
 -26   4  12      666.19      650.60     62.31 o 
 -24   4  12       53.28       36.00     33.82 o 
 -22   4  12       11.85       22.75     27.93 o 
 -20   4  12     2976.74     3149.72     82.10 o 
 -18   4  12       22.62       25.32     21.99 o 
 -16   4  12     1561.13     1644.33     58.00 o 
 -14   4  12      170.85      128.18     30.08 o 
 -12   4  12       32.14       19.33     19.29 o 
 -10   4  12     2032.02     2017.35    127.10 o 
  -8   4  12     1081.18     1146.90     40.54 o 
  -6   4  12        1.94        2.39     13.96 o 
  -4   4  12     1441.47     1415.77     43.82 o 
  -2   4  12      336.54      314.59     30.73 o 
   0   4  12     2137.64     2248.84     61.64 o 
   2   4  12      104.08      135.59     25.29 o 
   4   4  12       22.24       24.77     17.88 o 
   6   4  12     4320.65     4144.70     88.08 o 
   8   4  12      516.22      520.29     43.03 o 
  10   4  12      406.38      430.13     47.84 o 
  12   4  12        0.36        9.44     31.92 o 
  14   4  12      300.24      298.23     63.52 o 
  16   4  12      319.53      342.02     61.70 o 
  18   4  12      153.01      171.26     56.93 o 
 -25   5  12      719.03      704.69     66.70 o 
 -23   5  12      280.56      339.93     51.18 o 
 -21   5  12       36.90       33.82     29.50 o 
 -19   5  12       46.18       49.16     31.96 o 
 -17   5  12     2667.37     2660.89     87.90 o 
 -15   5  12     1855.77     1882.48     65.77 o 
 -13   5  12      312.54      353.07     35.60 o 
 -11   5  12     3025.43     2856.53     84.01 o 
  -9   5  12       96.76       89.41     27.12 o 
  -7   5  12      193.58      158.50     30.00 o 
  -5   5  12     1257.78     1116.63     54.49 o 
  -3   5  12     2309.60     2197.66     67.92 o 
  -1   5  12      256.96      253.53     32.32 o 
   1   5  12     3868.79     3766.17     85.54 o 
   3   5  12      194.97      186.00     30.69 o 
   5   5  12      830.73      923.96     54.12 o 
   7   5  12     1435.95     1491.29     64.78 o 
   9   5  12        3.78        1.81     27.70 o 
  11   5  12      273.85      275.98     63.77 o 
  13   5  12      220.28      261.84     53.25 o 
  15   5  12      125.98       99.58     48.81 o 
 -24   6  12      686.20      755.97     76.58 o 
 -22   6  12      127.08      123.89     41.13 o 
 -20   6  12      138.58      156.88     48.44 o 
 -18   6  12      150.04      142.95     42.09 o 
 -16   6  12       15.63      -18.20     28.85 o 
 -14   6  12      546.68      511.42     52.41 o 
 -12   6  12      771.45      718.83     58.27 o 
 -10   6  12      286.10      303.87     40.89 o 
  -8   6  12      114.98       67.64     28.77 o 
  -6   6  12       17.38        2.56     23.92 o 
  -4   6  12     2644.85     2462.94     80.56 o 
  -2   6  12       64.94       38.26     24.56 o 
   0   6  12     2071.65     2131.98     75.56 o 
   2   6  12      135.27      166.04     31.43 o 
   4   6  12       93.58       77.35     28.82 o 
   6   6  12     1081.56     1196.17     65.47 o 
   8   6  12     1593.93     1576.56     80.97 o 
  10   6  12      137.46      188.10     50.00 o 
  12   6  12       58.76       87.29     44.49 o 
 -19   7  12     1224.80     1152.78     90.90 o 
 -17   7  12      516.45      599.73     72.22 o 
 -15   7  12        3.85       38.17     36.68 o 
 -13   7  12        2.77        2.05     34.58 o 
 -11   7  12        6.22        2.27     30.48 o 
  -9   7  12       13.55       11.55     29.45 o 
  -7   7  12      966.27      933.65     72.74 o 
  -5   7  12       47.26       70.55     32.37 o 
  -3   7  12     1264.75     1431.03     72.63 o 
  -1   7  12       81.61       82.51     32.50 o 
   1   7  12     1989.16     2085.41     83.69 o 
   3   7  12       58.50       35.33     31.16 o 
   5   7  12        1.22       -0.58     26.88 o 
   7   7  12      866.50     1025.38     74.69 o 
   9   7  12      262.99      266.25     52.90 o 
 -16   8  12      143.31      186.98     70.59 o 
 -14   8  12       16.32       15.76     43.08 o 
 -12   8  12      162.83       93.50     49.48 o 
 -10   8  12      157.14      140.91     53.32 o 
  -8   8  12      436.22      405.08     55.37 o 
  -6   8  12       29.99       57.86     36.09 o 
  -4   8  12      771.62      817.87     69.39 o 
  -2   8  12      195.99      228.22     46.14 o 
   0   8  12      100.81      117.13     39.82 o 
   2   8  12        6.93       16.09     34.00 o 
   4   8  12      440.76      456.62     57.99 o 
   6   8  12        8.60        1.71     85.64 o 
 -29   1  13       35.87       56.07     59.04 o 
 -27   1  13      162.44      131.97     37.74 o 
 -25   1  13     2412.43     2379.59     87.39 o 
 -23   1  13      534.27      534.93     39.32 o 
 -21   1  13       61.93       45.81     20.14 o 
 -19   1  13      594.33      519.30     30.46 o 
 -17   1  13     1077.75     1109.99     32.36 o 
 -15   1  13      580.96      562.79     36.61 o 
 -13   1  13       26.49        5.78     14.03 o 
 -11   1  13     8251.12     8532.39     87.15 o 
  -9   1  13     2666.30     2847.89     63.61 o 
  -7   1  13     3618.77     3781.45     53.70 o 
  -5   1  13      677.41      657.67     18.16 o 
  -3   1  13     1568.61     1652.91     36.17 o 
  -1   1  13      146.99      151.79     17.76 o 
   1   1  13     1571.26     1518.78     38.25 o 
   3   1  13      341.36      351.72     21.29 o 
   5   1  13       18.12       15.85     13.53 o 
   7   1  13     1125.20     1186.73     60.73 o 
   9   1  13      906.27      963.10     62.86 o 
  11   1  13      131.20      129.18     35.87 o 
  13   1  13      790.65      775.67     65.37 o 
  15   1  13       54.46       83.74     38.27 o 
  17   1  13       78.39       88.88     41.30 o 
  19   1  13      636.35      647.62     72.81 o 
 -30   2  13       16.95      -34.87     80.81 o 
 -28   2  13      397.82      502.02     59.33 o 
 -26   2  13      145.18      102.99     36.06 o 
 -24   2  13      389.49      400.61     46.52 o 
 -22   2  13      137.71       97.70     28.36 o 
 -20   2  13       10.33        4.70     18.15 o 
 -18   2  13     1868.30     1847.81     49.65 o 
 -16   2  13      575.02      507.53     27.08 o 
 -14   2  13     1641.09     1599.72     57.32 o 
 -12   2  13     3190.66     3236.53     78.94 o 
 -10   2  13      809.96      803.37     42.04 o 
  -8   2  13     2508.50     2399.82     57.48 o 
  -6   2  13       13.36        9.85     13.00 o 
  -4   2  13     2091.23     2230.71     49.57 o 
  -2   2  13        2.91        4.38     12.30 o 
   0   2  13       51.43       72.38     16.36 o 
   2   2  13     4050.47     4137.41     58.84 o 
   4   2  13     1101.42     1093.33     33.52 o 
   6   2  13      239.09      311.89     30.45 o 
   8   2  13       47.79       56.39     28.43 o 
  10   2  13       97.09       92.73     32.72 o 
  12   2  13       38.46       22.46     30.24 o 
  14   2  13       62.41       31.17     35.41 o 
  16   2  13       25.29       32.17     36.42 o 
  18   2  13      136.08      170.83     49.54 o 
 -29   3  13      118.20       92.51     40.10 o 
 -27   3  13     1785.81     2070.59     91.98 o 
 -25   3  13        1.88       11.11     29.44 o 
 -23   3  13        1.27      -22.06     26.41 o 
 -21   3  13      361.03      397.43     45.48 o 
 -19   3  13      560.31      529.52     45.01 o 
 -17   3  13     1912.88     1901.59     55.48 o 
 -15   3  13      493.06      460.96     31.27 o 
 -13   3  13     4325.44     4401.80     83.47 o 
 -11   3  13     7621.17     7647.95    114.84 o 
  -9   3  13       83.83       52.27     22.47 o 
  -7   3  13      634.76      627.00     51.13 o 
  -5   3  13     1412.66     1398.22     34.51 o 
  -3   3  13      957.91      923.04     34.53 o 
  -1   3  13     2261.44     2267.51     43.41 o 
   1   3  13       43.92       51.84     18.38 o 
   3   3  13     1952.72     2146.98     53.45 o 
   5   3  13      797.70      793.71     41.31 o 
   7   3  13      334.77      326.72     34.22 o 
   9   3  13     1570.75     1591.88     71.22 o 
  11   3  13       15.46      -13.91     29.00 o 
  13   3  13      116.64      113.09     38.77 o 
  15   3  13      361.74      490.75     59.05 o 
  17   3  13        5.30       28.75     44.32 o 
 -26   4  13       46.60       38.65     35.36 o 
 -24   4  13      473.69      486.11     55.25 o 
 -22   4  13      525.11      528.40     54.33 o 
 -20   4  13      206.35      252.01     39.40 o 
 -18   4  13     2199.88     2136.11     83.39 o 
 -16   4  13     2217.02     2265.36     81.50 o 
 -14   4  13     1507.47     1464.25     53.35 o 
 -12   4  13     4694.04     4906.71    120.99 o 
 -10   4  13     1840.38     1976.01     51.72 o 
  -8   4  13     1612.94     1490.32     55.54 o 
  -6   4  13      407.37      329.37     31.76 o 
  -4   4  13     5525.88     5366.20     91.65 o 
  -2   4  13     1220.64     1117.12     47.45 o 
   0   4  13     1358.94     1395.19     51.98 o 
   2   4  13      244.23      196.62     28.70 o 
   4   4  13     1568.04     1543.11     87.13 o 
   6   4  13     1502.01     1258.30     65.77 o 
   8   4  13     1873.57     1858.25     86.68 o 
  10   4  13     3079.37     3232.68    121.58 o 
  12   4  13      323.45      481.69     64.77 o 
  14   4  13       95.49       94.77     48.25 o 
  16   4  13      196.46      121.83     52.16 o 
 -25   5  13       35.39       98.09     44.81 o 
 -23   5  13       72.79       68.01     38.90 o 
 -21   5  13      122.81       55.14     37.69 o 
 -19   5  13       52.68       75.95     36.25 o 
 -17   5  13       30.48       20.84     32.87 o 
 -15   5  13      267.52      269.62     45.85 o 
 -13   5  13      717.83      638.41     50.77 o 
 -11   5  13     1000.22      927.13     55.77 o 
  -9   5  13      824.26      768.76     60.83 o 
  -7   5  13     1366.61     1254.00     57.27 o 
  -5   5  13      286.53      278.50     34.25 o 
  -3   5  13       74.51       61.67     22.99 o 
  -1   5  13     1174.34     1250.25     56.75 o 
   1   5  13      447.46      435.68     39.30 o 
   3   5  13      838.78      813.43     51.47 o 
   5   5  13       29.02       28.42     25.43 o 
   7   5  13      106.27       90.27     33.65 o 
   9   5  13     1116.70     1168.41     85.24 o 
  11   5  13      167.00      125.16     46.37 o 
  13   5  13      103.16       79.70     47.56 o 
  15   5  13      358.31      376.76     96.95 o 
 -22   6  13       16.72       17.65     38.62 o 
 -20   6  13       44.82       54.03     39.03 o 
 -18   6  13      274.92      225.71     49.56 o 
 -16   6  13      145.13      113.94     40.76 o 
 -14   6  13      244.27      269.78     51.64 o 
 -12   6  13      124.14       58.62     38.64 o 
 -10   6  13      408.92      413.35     46.79 o 
  -8   6  13       14.01       45.08     26.95 o 
  -6   6  13      149.74      128.21     31.70 o 
  -4   6  13       79.68       74.81     28.40 o 
  -2   6  13        5.91       11.35     23.78 o 
   0   6  13      267.42      197.34     34.69 o 
   2   6  13       17.15       52.01     27.32 o 
   4   6  13     1496.25     1399.73     66.81 o 
   6   6  13      281.92      190.07     41.99 o 
   8   6  13       35.45       41.08     34.68 o 
  10   6  13      167.06      186.48     51.37 o 
  12   6  13        8.67       27.91     49.05 o 
 -19   7  13       47.81       80.83     44.55 o 
 -17   7  13      915.96      982.60     87.59 o 
 -15   7  13        9.51       25.88     40.34 o 
 -13   7  13      197.30      206.47     51.75 o 
 -11   7  13      289.34      248.78     52.33 o 
  -9   7  13        0.00       -0.63     37.36 o 
  -7   7  13      305.58      280.93     44.25 o 
  -5   7  13       80.71       74.61     33.49 o 
  -3   7  13      172.47      137.83     36.67 o 
  -1   7  13      259.58      290.28     43.65 o 
   1   7  13      345.28      420.57     50.42 o 
   3   7  13      329.48      331.59     49.63 o 
   5   7  13      173.25      214.96     46.40 o 
   7   7  13       67.55       61.05     37.66 o 
   9   7  13       85.01       78.61     48.82 o 
 -14   8  13     1012.96     1070.22    100.39 o 
 -12   8  13      113.89       54.96     45.19 o 
 -10   8  13       15.62       52.90     48.27 o 
  -8   8  13      298.34      261.02     60.61 o 
  -6   8  13      945.65     1037.39    146.46 o 
  -4   8  13        4.46        4.97     44.12 o 
  -2   8  13      646.91      678.96     65.40 o 
   0   8  13      482.27      518.58     59.12 o 
   2   8  13       31.02       16.73     35.23 o 
 -30   0  14      521.18      481.36    123.94 o 
 -28   0  14      287.85      165.75     90.81 o 
 -26   0  14     5013.62     4527.56    247.35 o 
 -24   0  14       88.40       99.05     77.49 o 
 -22   0  14      309.28      336.71     90.44 o 
 -20   0  14       34.12       21.52     20.82 o 
 -18   0  14      397.77      341.76     31.51 o 
 -16   0  14     4849.76     5290.65    133.96 o 
 -14   0  14    15244.25    15201.01    603.45 o 
 -12   0  14     4505.58     4464.04    185.34 o 
 -10   0  14        2.08       -4.31     38.26 o 
  -8   0  14     2360.65     2126.89    126.40 o 
  -6   0  14     1332.30     1360.09     33.30 o 
  -4   0  14     4642.43     4859.37    107.35 o 
  -2   0  14     3577.68     3616.69     73.24 o 
   0   0  14       17.51       -1.44     21.40 o 
   2   0  14    12346.88    12892.12    132.66 o 
   4   0  14     9068.14     8655.06    189.96 o 
   6   0  14      114.59      144.46     45.48 o 
   8   0  14     7073.60     7100.65    393.97 o 
  10   0  14      342.60      269.49     63.01 o 
  12   0  14     1560.38     1619.30    113.93 o 
  14   0  14      184.99      193.58     65.31 o 
  16   0  14     4006.10     4168.19    187.27 o 
  18   0  14      363.95      517.08    148.70 o 
 -29   1  14       17.94      -36.25     50.21 o 
 -27   1  14       74.70       78.46     56.91 o 
 -25   1  14     1042.24     1142.71    107.77 o 
 -23   1  14      134.07      127.26     31.24 o 
 -21   1  14      356.34      335.35     37.04 o 
 -19   1  14      797.89      827.25     46.09 o 
 -17   1  14      201.20      152.93     25.31 o 
 -15   1  14    10584.90    10999.50    149.86 o 
 -13   1  14        3.19       16.39     15.02 o 
 -11   1  14     9670.77    10036.33    119.15 o 
  -9   1  14      247.34      199.54     20.37 o 
  -7   1  14      730.67      689.50     31.06 o 
  -5   1  14       33.95       58.44     10.34 o 
  -3   1  14     3749.43     3931.59     55.68 o 
  -1   1  14      207.30      200.98     20.10 o 
   1   1  14     2172.04     2203.32     46.06 o 
   3   1  14       58.35       33.09     13.84 o 
   5   1  14      614.89      604.76     48.85 o 
   7   1  14     3426.17     3407.91     94.77 o 
   9   1  14      469.93      454.77     48.92 o 
  11   1  14       54.17       68.66     33.91 o 
  13   1  14      360.78      267.43     48.47 o 
  15   1  14      158.85      140.98     41.26 o 
  17   1  14        0.01      -37.22     37.22 o 
 -28   2  14     1833.63     1716.07    136.09 o 
 -26   2  14       33.13       77.18     55.89 o 
 -24   2  14      120.69      110.06     31.71 o 
 -22   2  14      602.30      650.50     55.55 o 
 -20   2  14       15.93       -0.27     22.32 o 
 -18   2  14     1238.82     1235.96     96.32 o 
 -16   2  14        2.55       11.71     20.53 o 
 -14   2  14     2346.29     2264.42     59.22 o 
 -12   2  14     3641.02     3688.28     70.16 o 
 -10   2  14      873.55      953.07     39.70 o 
  -8   2  14     1030.15      991.83     37.10 o 
  -6   2  14      490.03      552.20     29.81 o 
  -4   2  14      401.86      401.65     21.13 o 
  -2   2  14     3562.25     3754.82     78.77 o 
   0   2  14      950.35     1060.27     36.68 o 
   2   2  14      406.58      455.72     30.05 o 
   4   2  14     5626.10     5592.43     79.48 o 
   6   2  14       17.72        4.49     24.08 o 
   8   2  14      714.13      730.00     56.64 o 
  10   2  14       61.61      100.99     34.18 o 
  12   2  14       94.48       75.97     34.39 o 
  14   2  14       63.56       92.14     38.54 o 
  16   2  14       69.09       29.20     40.17 o 
 -27   3  14      278.14      287.52     76.19 o 
 -25   3  14      335.96      336.07     48.17 o 
 -23   3  14      114.44       87.05     34.39 o 
 -21   3  14      536.34      577.23     54.71 o 
 -19   3  14      893.60      959.92     58.15 o 
 -17   3  14     3620.87     3483.08     90.65 o 
 -15   3  14     2187.58     2065.05    106.77 o 
 -13   3  14     3235.95     3217.86     84.82 o 
 -11   3  14      529.19      459.29     41.23 o 
  -9   3  14      155.56      148.64     23.54 o 
  -7   3  14     1239.02     1264.26     32.43 o 
  -5   3  14      350.44      295.46     17.85 o 
  -3   3  14     1258.26     1192.76     31.12 o 
  -1   3  14     1764.92     1946.44     51.84 o 
   1   3  14      715.74      630.60     36.44 o 
   3   3  14       17.50       10.80     18.37 o 
   5   3  14     1443.42     1474.26     54.22 o 
   7   3  14     1699.18     1534.35     78.29 o 
   9   3  14      270.94      250.24     41.33 o 
  11   3  14       13.90       28.40     32.96 o 
  13   3  14      210.94      220.70     52.31 o 
  15   3  14       18.68       21.59     42.90 o 
 -26   4  14       84.47      100.11     37.54 o 
 -24   4  14      463.27      507.54     56.40 o 
 -22   4  14        3.97       35.92     30.38 o 
 -20   4  14     1518.78     1441.61     72.08 o 
 -18   4  14       26.15       11.69     32.51 o 
 -16   4  14      172.50      134.00     32.92 o 
 -14   4  14      116.87      161.18     32.52 o 
 -12   4  14      287.18      272.21     35.89 o 
 -10   4  14      235.87      211.69     31.40 o 
  -8   4  14      228.70      251.41     30.48 o 
  -6   4  14       34.51       38.88     19.22 o 
  -4   4  14      486.70      502.06     36.11 o 
  -2   4  14      348.46      367.43     34.35 o 
   0   4  14     1442.42     1415.81     54.40 o 
   2   4  14      107.90      122.94     26.67 o 
   4   4  14      782.92      777.38     48.76 o 
   6   4  14     1165.04     1312.04     68.41 o 
   8   4  14      165.28      178.76     44.77 o 
  10   4  14       92.84       58.59     41.00 o 
  12   4  14       80.71      128.68     46.21 o 
  14   4  14        0.36       35.26     44.79 o 
 -25   5  14      491.11      671.42     80.72 o 
 -23   5  14      947.21     1013.90     81.14 o 
 -21   5  14        6.13        7.26     30.20 o 
 -19   5  14      761.54      785.60     68.31 o 
 -17   5  14       95.74      116.83     38.02 o 
 -15   5  14       21.93       19.38     31.23 o 
 -13   5  14      120.23      122.15     37.22 o 
 -11   5  14      119.95       84.38     37.74 o 
  -9   5  14      897.65      830.85     67.91 o 
  -7   5  14       11.03        4.83     22.31 o 
  -5   5  14     5199.74     5071.54    102.90 o 
  -3   5  14        7.36        4.24     20.04 o 
  -1   5  14     1668.82     1778.01     70.17 o 
   1   5  14       53.27       67.41     25.13 o 
   3   5  14       50.54       48.76     24.80 o 
   5   5  14     1446.18     1419.88     77.95 o 
   7   5  14      316.93      260.88     50.86 o 
   9   5  14        0.24        9.65     46.48 o 
  11   5  14     1412.42     1521.49     96.50 o 
  13   5  14      561.00      545.71     73.26 o 
 -22   6  14      376.54      442.53     65.89 o 
 -20   6  14      153.93      179.98     48.68 o 
 -18   6  14      670.09      767.54     76.86 o 
 -16   6  14        6.60       -1.26     34.18 o 
 -14   6  14      249.97      282.61     51.70 o 
 -12   6  14       30.69       13.19     35.87 o 
 -10   6  14       21.53       -0.97     33.32 o 
  -8   6  14      182.25      203.58     48.11 o 
  -6   6  14     1172.82     1046.80     61.60 o 
  -4   6  14      768.61      770.08     55.29 o 
  -2   6  14       67.08      139.68     31.36 o 
   0   6  14      328.73      348.67     42.39 o 
   2   6  14     2477.81     2441.80     88.21 o 
   4   6  14      132.16      127.39     36.98 o 
   6   6  14       45.92       61.64     34.66 o 
   8   6  14       10.70       17.53     39.14 o 
  10   6  14      321.97      267.49     60.00 o 
 -19   7  14      292.08      204.98     55.59 o 
 -17   7  14      415.98      425.80     67.62 o 
 -15   7  14      573.94      611.13     73.77 o 
 -13   7  14      156.00      191.37     53.09 o 
 -11   7  14      151.39      133.31     47.25 o 
  -9   7  14      330.38      284.65     58.28 o 
  -7   7  14        0.02       21.50     40.13 o 
  -5   7  14     1299.33     1438.85    102.43 o 
  -3   7  14       19.80        3.68     40.39 o 
  -1   7  14       75.31      124.94     37.19 o 
   1   7  14      439.78      606.61     58.35 o 
   3   7  14     2059.27     2325.64    106.69 o 
   5   7  14      748.56      788.38     71.68 o 
   7   7  14      179.69       83.77     48.23 o 
 -12   8  14      235.44      282.05     67.39 o 
 -10   8  14        1.78       12.54     47.12 o 
  -8   8  14       94.47       63.46     47.11 o 
  -6   8  14        8.53       25.21     46.93 o 
  -4   8  14      138.28      192.28     59.03 o 
  -2   8  14       18.93       -5.13     45.52 o 
   0   8  14      424.36      464.07     78.50 o 
 -29   1  15      564.82      564.51     91.12 o 
 -27   1  15        0.18       14.32     49.62 o 
 -25   1  15       14.35       20.55     50.89 o 
 -23   1  15        0.94       17.30     44.81 o 
 -21   1  15       16.19       14.83     43.40 o 
 -19   1  15       79.01       49.13     42.54 o 
 -17   1  15     3560.34     3702.98     78.65 o 
 -15   1  15       22.50       14.35     20.17 o 
 -13   1  15      415.64      411.99     37.21 o 
 -11   1  15       26.23       12.54     16.40 o 
  -9   1  15     1052.01     1162.40     37.75 o 
  -7   1  15        0.28        1.76     15.31 o 
  -5   1  15      809.92      800.76     23.53 o 
  -3   1  15     2847.67     2834.65     48.82 o 
  -1   1  15       69.06       44.23     18.27 o 
   1   1  15     4342.15     4380.15     73.77 o 
   3   1  15       52.72       37.46     19.62 o 
   5   1  15      260.29      354.12     41.55 o 
   7   1  15     2948.59     2877.00     91.92 o 
   9   1  15      184.89      127.37     36.52 o 
  11   1  15      791.05      844.82     67.77 o 
  13   1  15      308.78      291.22     49.85 o 
  15   1  15      219.70      182.58     48.61 o 
 -28   2  15      944.42      828.77    103.98 o 
 -26   2  15      167.93      186.26     67.43 o 
 -24   2  15       28.58        6.89     48.16 o 
 -22   2  15     1284.40     1266.37    108.63 o 
 -20   2  15      627.50      633.04     52.74 o 
 -18   2  15       99.64       68.37     24.52 o 
 -16   2  15      171.41      204.87     32.01 o 
 -14   2  15      812.77      791.81     49.56 o 
 -12   2  15     1401.96     1313.62     59.05 o 
 -10   2  15      449.60      455.29     32.87 o 
  -8   2  15      124.60      146.22     20.96 o 
  -6   2  15      380.82      369.75     33.50 o 
  -4   2  15      794.51      761.13     27.83 o 
  -2   2  15      480.24      505.80     31.20 o 
   0   2  15     1301.01     1301.76     47.70 o 
   2   2  15     2322.78     2430.57     57.96 o 
   4   2  15      749.08      712.16     42.47 o 
   6   2  15       27.26       24.64     26.03 o 
   8   2  15     9735.17    10043.60    165.06 o 
  10   2  15      390.62      432.35     52.27 o 
  12   2  15      621.90      486.73     57.71 o 
  14   2  15      234.26      243.22     49.30 o 
  16   2  15      275.61      256.15     54.91 o 
 -27   3  15       13.18        2.51     55.58 o 
 -25   3  15       54.13       49.02     56.75 o 
 -23   3  15     1775.00     2023.78     83.31 o 
 -21   3  15      407.80      413.76     46.58 o 
 -19   3  15     1571.53     1654.46     72.19 o 
 -17   3  15       57.65       94.10     30.43 o 
 -15   3  15       74.68       45.62     26.78 o 
 -13   3  15        0.38       -3.43     23.77 o 
 -11   3  15       25.46       32.16     25.42 o 
  -9   3  15     3233.18     3219.24     83.08 o 
  -7   3  15     1127.47      996.92     52.62 o 
  -5   3  15      574.42      565.71     34.20 o 
  -3   3  15     1922.81     1988.23     48.75 o 
  -1   3  15      271.86      279.76     28.49 o 
   1   3  15      417.92      484.90     34.92 o 
   3   3  15        1.16      -11.98     20.65 o 
   5   3  15     1968.96     2043.80     90.86 o 
   7   3  15     4505.98     4896.07    140.83 o 
   9   3  15      394.12      408.95     60.09 o 
  11   3  15      303.08      345.83     80.73 o 
  13   3  15     1201.05     1220.35     99.61 o 
  15   3  15      270.47      280.60     62.84 o 
 -26   4  15      520.16      786.77    127.06 o 
 -24   4  15      173.69      173.14     42.71 o 
 -22   4  15      994.14      908.94     65.65 o 
 -20   4  15      661.05      707.03     57.73 o 
 -18   4  15       63.60       26.92     27.48 o 
 -16   4  15       63.08       91.23     36.86 o 
 -14   4  15      191.27      166.21     40.77 o 
 -12   4  15     1079.45     1029.91     73.78 o 
 -10   4  15      489.01      434.85     52.31 o 
  -8   4  15        0.16       22.67     30.15 o 
  -6   4  15     4513.21     4381.00     84.75 o 
  -4   4  15     1514.10     1168.41     49.60 o 
  -2   4  15      334.82      286.18     32.12 o 
   0   4  15     1199.89     1123.30     55.52 o 
   2   4  15        5.23       25.68     22.68 o 
   4   4  15     6487.76     6510.21    128.08 o 
   6   4  15      503.48      497.74     69.56 o 
   8   4  15     4448.10     4616.31    141.75 o 
  10   4  15     1135.02     1083.06     87.00 o 
  12   4  15       21.58       63.20     46.26 o 
  14   4  15      652.78      724.25    128.69 o 
 -23   5  15      220.69      255.49     54.01 o 
 -21   5  15       35.46       17.58     36.91 o 
 -19   5  15       86.20       39.61     36.44 o 
 -17   5  15        9.56       19.20     31.86 o 
 -15   5  15      200.88      205.09     46.63 o 
 -13   5  15      223.45      117.36     39.83 o 
 -11   5  15     1261.55     1118.18     79.13 o 
  -9   5  15      711.68      704.92     68.90 o 
  -7   5  15      973.00      931.48     77.53 o 
  -5   5  15       12.46       34.65     35.09 o 
  -3   5  15      420.75      405.21     40.41 o 
  -1   5  15      140.00      115.50     29.16 o 
   1   5  15      196.96      144.75     33.79 o 
   3   5  15        3.57       19.10     27.59 o 
   5   5  15     2455.61     2361.80     88.24 o 
   7   5  15      101.20       48.29     41.06 o 
   9   5  15       47.56       16.78     57.27 o 
  11   5  15       67.40       89.37     48.10 o 
 -20   6  15       24.56       34.47     40.80 o 
 -18   6  15       24.85       31.51     41.30 o 
 -16   6  15       45.02       27.62     39.71 o 
 -14   6  15      124.36       73.87     41.65 o 
 -12   6  15       30.87        4.56     36.60 o 
 -10   6  15      185.26      176.91     49.38 o 
  -8   6  15       79.20       78.52     43.13 o 
  -6   6  15      804.20      731.19     76.56 o 
  -4   6  15      731.55      714.79     73.02 o 
  -2   6  15       30.02       11.24     37.59 o 
   0   6  15      402.63      376.58     44.43 o 
   2   6  15      174.66      168.59     41.12 o 
   4   6  15        4.44      -13.62     29.73 o 
   6   6  15      250.44      250.54     51.90 o 
   8   6  15      407.69      414.19     71.09 o 
 -17   7  15      189.91      198.70     56.24 o 
 -15   7  15        6.65       12.38     41.12 o 
 -13   7  15      434.33      392.36     66.31 o 
 -11   7  15        6.16       66.87     44.17 o 
  -9   7  15      240.97      135.99     50.91 o 
  -7   7  15        4.12       -8.81     41.33 o 
  -5   7  15      774.55      644.21     78.09 o 
  -3   7  15       16.76       -7.40     43.71 o 
  -1   7  15        1.58       29.78     45.25 o 
   1   7  15      261.25      264.03     62.09 o 
   3   7  15      408.07      451.26     86.02 o 
   5   7  15      227.05      389.80    101.98 o 
  -8   8  15       31.25      146.28    151.98 o 
  -6   8  15      226.48      300.81     77.46 o 
 -28   0  16       52.87       31.25     75.45 o 
 -26   0  16      167.75      171.03     93.32 o 
 -24   0  16        1.63       42.79     72.98 o 
 -22   0  16     1262.27     1262.37    156.07 o 
 -20   0  16     2273.53     2199.98    174.76 o 
 -18   0  16     2244.73     2262.33    208.29 o 
 -16   0  16     1425.95     1323.04    143.10 o 
 -14   0  16     4224.54     4257.90    201.06 o 
 -12   0  16     3604.76     3674.79    179.83 o 
 -10   0  16     2889.71     3144.62    163.41 o 
  -8   0  16     5118.61     4867.87    192.46 o 
  -6   0  16      745.60      742.53     30.68 o 
  -4   0  16     4574.13     4775.57    118.16 o 
  -2   0  16        0.33       13.19     27.95 o 
   0   0  16     3663.12     3588.71     98.56 o 
   2   0  16     7036.43     7415.83    177.24 o 
   4   0  16     3262.31     3565.26    134.51 o 
   6   0  16      932.18      889.16     89.92 o 
   8   0  16      817.70      837.52    160.01 o 
  10   0  16     5254.34     5417.31    190.84 o 
  12   0  16     1200.94     1260.08    119.42 o 
  14   0  16      732.54      708.74    101.61 o 
 -29   1  16      271.79      162.65    107.92 o 
 -27   1  16      525.68      421.99     82.10 o 
 -25   1  16      567.52      498.66     81.26 o 
 -23   1  16       83.44       50.10     50.31 o 
 -21   1  16     1378.50     1465.10    114.12 o 
 -19   1  16      481.82      400.17     65.31 o 
 -17   1  16     6215.28     6422.98    180.90 o 
 -15   1  16      400.80      433.18     64.49 o 
 -13   1  16     9818.52    10209.73    273.01 o 
 -11   1  16     3082.47     3194.44     88.50 o 
  -9   1  16      424.84      359.61     53.15 o 
  -7   1  16     1050.96      982.11     53.14 o 
  -5   1  16     1259.07     1247.03     40.38 o 
  -3   1  16       62.02       65.14     20.25 o 
  -1   1  16       40.00       41.28     22.43 o 
   1   1  16     1612.68     1733.56     54.51 o 
   3   1  16      294.02      298.86     38.30 o 
   5   1  16      467.93      489.58     47.71 o 
   7   1  16       32.81       86.18     33.39 o 
   9   1  16      124.99      109.96     37.65 o 
  11   1  16        0.27        4.63     32.82 o 
  13   1  16       27.63       16.81     36.57 o 
  15   1  16      266.23      275.78     55.66 o 
 -28   2  16       76.48       44.63     61.62 o 
 -26   2  16        2.36       17.82     52.50 o 
 -24   2  16      373.11      337.65     72.51 o 
 -22   2  16       35.82       49.28     48.54 o 
 -20   2  16        6.67       21.73     46.01 o 
 -18   2  16      846.44      808.67     84.53 o 
 -16   2  16     2234.90     2217.45     75.27 o 
 -14   2  16     2684.85     2733.32     80.92 o 
 -12   2  16      177.46      146.58     31.65 o 
 -10   2  16      142.29      119.50     30.87 o 
  -8   2  16      154.83      150.54     32.53 o 
  -6   2  16       57.03       74.90     29.26 o 
  -4   2  16      108.19       80.58     17.40 o 
  -2   2  16     1212.58     1186.15     50.27 o 
   0   2  16     3918.95     4083.92     76.98 o 
   2   2  16      164.48      175.05     27.44 o 
   4   2  16      297.42      337.27     41.48 o 
   6   2  16      195.59      177.31     37.22 o 
   8   2  16      195.49      160.59     39.10 o 
  10   2  16      127.16      107.57     39.28 o 
  12   2  16      118.56       99.98     40.48 o 
  14   2  16        3.63      -28.82     40.64 o 
 -27   3  16       37.64       45.50     63.18 o 
 -25   3  16     1379.55     1491.00    129.23 o 
 -23   3  16      238.08      163.77     64.13 o 
 -21   3  16        7.55       81.98     54.90 o 
 -19   3  16     1497.12     1525.34     71.38 o 
 -17   3  16      366.98      376.86     45.83 o 
 -15   3  16      119.14      104.41     32.33 o 
 -13   3  16      179.69      155.85     33.62 o 
 -11   3  16     1116.14      983.82     59.35 o 
  -9   3  16      972.73      920.07     55.39 o 
  -7   3  16       97.93      105.67     35.90 o 
  -5   3  16      770.83      602.05     59.84 o 
  -3   3  16        0.94       11.91     18.06 o 
  -1   3  16      436.26      357.22     34.57 o 
   1   3  16       32.74        8.03     22.20 o 
   3   3  16      171.95      138.26     31.38 o 
   5   3  16        7.45       28.09     31.43 o 
   7   3  16      195.07      150.33     44.74 o 
   9   3  16      113.38      132.85     47.21 o 
  11   3  16        0.58      -12.77     39.27 o 
  13   3  16        2.23        7.14     42.71 o 
 -24   4  16        0.03      -12.34     64.14 o 
 -22   4  16        6.69      -13.54     62.91 o 
 -20   4  16      135.31      146.29     41.80 o 
 -18   4  16       56.13       61.34     34.79 o 
 -16   4  16       13.60       36.85     32.91 o 
 -14   4  16       45.65       43.88     31.20 o 
 -12   4  16      293.05      259.78     47.01 o 
 -10   4  16      307.03      284.34     48.77 o 
  -8   4  16      672.79      536.57     60.65 o 
  -6   4  16      607.92      632.31     64.00 o 
  -4   4  16       66.97      101.54     38.70 o 
  -2   4  16       46.94       32.33     22.08 o 
   0   4  16     1590.56     1664.76     64.45 o 
   2   4  16      307.35      353.93     42.29 o 
   4   4  16        4.21       38.34     32.82 o 
   6   4  16       57.07       44.95     36.39 o 
   8   4  16      121.70      144.66     45.61 o 
  10   4  16     1189.92     1304.23     95.51 o 
  12   4  16      101.60       91.91     48.87 o 
 -23   5  16      824.53     1032.84    138.11 o 
 -21   5  16       57.12       47.30     38.56 o 
 -19   5  16      129.59      168.13     46.99 o 
 -17   5  16      441.03      403.89     63.19 o 
 -15   5  16       55.54       53.34     38.43 o 
 -13   5  16      381.05      394.56     57.15 o 
 -11   5  16     2314.46     2105.36    100.06 o 
  -9   5  16      418.91      352.58     55.74 o 
  -7   5  16      619.75      628.68     69.51 o 
  -5   5  16      234.20      237.82     49.43 o 
  -3   5  16      807.98      908.35     79.23 o 
  -1   5  16      115.44       98.11     41.54 o 
   1   5  16     1331.70     1335.97    106.41 o 
   3   5  16      521.31      529.24     52.07 o 
   5   5  16       23.78       51.95     35.75 o 
   7   5  16      231.38      257.60     57.93 o 
   9   5  16      816.06      824.70     83.32 o 
 -20   6  16       11.70       -3.21     40.62 o 
 -18   6  16      432.66      378.79     63.00 o 
 -16   6  16      960.95     1179.10     92.17 o 
 -14   6  16      912.12      930.46     86.53 o 
 -12   6  16       11.53       13.21     41.19 o 
 -10   6  16     1250.87     1337.98     97.43 o 
  -8   6  16        0.94       27.99     41.51 o 
  -6   6  16     1866.32     1927.30    105.76 o 
  -4   6  16      423.75      446.91     65.68 o 
  -2   6  16      263.93      340.05     60.61 o 
   0   6  16      245.36      279.89     57.03 o 
   2   6  16      541.52      484.32     80.34 o 
   4   6  16      899.05      923.53    126.20 o 
   6   6  16      724.99      883.63     97.16 o 
 -15   7  16       74.00       93.49     50.87 o 
 -13   7  16      159.03       99.39     51.82 o 
 -11   7  16      373.61      379.13     66.30 o 
  -9   7  16       61.54       82.45     47.98 o 
  -7   7  16      980.82      976.98     92.52 o 
  -5   7  16        2.39        5.23     44.76 o 
  -3   7  16     1457.07     1637.42    145.95 o 
  -1   7  16      151.48      136.71     55.34 o 
   1   7  16     1356.74     1529.27    129.89 o 
 -27   1  17       47.97       55.82     60.98 o 
 -25   1  17      565.83      532.61     85.57 o 
 -23   1  17      253.61      232.05     66.20 o 
 -21   1  17      738.52      709.57     86.67 o 
 -19   1  17      121.01       65.76     48.91 o 
 -17   1  17       74.82       91.12     47.56 o 
 -15   1  17      260.70      243.75     55.44 o 
 -13   1  17      106.22       87.98     43.74 o 
 -11   1  17     2276.54     2266.13    106.63 o 
  -9   1  17      549.22      538.77     44.06 o 
  -7   1  17       21.78       16.03     25.15 o 
  -5   1  17     7203.30     7145.79    132.25 o 
  -3   1  17     4309.63     4460.38     78.87 o 
  -1   1  17      832.88      750.17     43.37 o 
   1   1  17     3460.34     3607.94    155.59 o 
   3   1  17      994.55      881.61     57.96 o 
   5   1  17      129.64      144.42     35.45 o 
   7   1  17       93.79       95.86     35.61 o 
   9   1  17      812.66      876.17     69.76 o 
  11   1  17      440.23      387.87     54.85 o 
  13   1  17      494.96      533.77     65.29 o 
 -26   2  17        5.45       -7.92     56.24 o 
 -24   2  17     1204.01     1258.75    116.30 o 
 -22   2  17        0.88       -0.86     47.47 o 
 -20   2  17     2317.95     2465.77    127.86 o 
 -18   2  17      507.37      550.13     74.65 o 
 -16   2  17      210.24      192.82     53.74 o 
 -14   2  17      787.23      779.76     79.42 o 
 -12   2  17     1179.21     1216.68     64.20 o 
 -10   2  17     2128.42     2135.86     82.77 o 
  -8   2  17      531.05      587.77     51.44 o 
  -6   2  17      133.01       66.25     31.97 o 
  -4   2  17     1442.26     1469.41     79.46 o 
  -2   2  17     2071.87     2084.10     57.66 o 
   0   2  17      144.55      102.40     26.77 o 
   2   2  17     3534.69     3441.71     88.74 o 
   4   2  17        0.29       13.66     26.66 o 
   6   2  17      161.64      196.85     39.64 o 
   8   2  17        7.74        0.25     37.87 o 
  10   2  17        0.77       18.55     42.12 o 
  12   2  17      255.59      278.28     62.78 o 
 -25   3  17     1322.71     1565.57    134.54 o 
 -23   3  17      329.75      226.54     68.69 o 
 -21   3  17      207.39      238.99     67.11 o 
 -19   3  17      210.37      211.14     67.28 o 
 -17   3  17      397.21      478.58     77.81 o 
 -15   3  17      299.52      280.83     46.55 o 
 -13   3  17     5046.93     5180.06    146.10 o 
 -11   3  17     2827.66     2866.98    105.44 o 
  -9   3  17        6.79       10.11     31.54 o 
  -7   3  17     1549.25     1558.65    111.02 o 
  -5   3  17      233.15      182.24     44.18 o 
  -3   3  17        4.11      -22.22     32.35 o 
  -1   3  17      415.59      466.40     40.07 o 
   1   3  17      219.67      271.21     41.08 o 
   3   3  17      903.38     1013.27     70.68 o 
   5   3  17        7.05       -3.29     34.68 o 
   7   3  17       51.97       68.93     42.33 o 
   9   3  17      694.51      775.77     81.01 o 
  11   3  17      184.37      125.02     52.86 o 
 -24   4  17     1876.35     2253.64    193.16 o 
 -22   4  17        1.39       42.11     62.91 o 
 -20   4  17       69.81       87.73     69.29 o 
 -18   4  17     1540.39     1612.72    147.82 o 
 -16   4  17      555.89      496.60     60.50 o 
 -14   4  17      251.64      262.48     49.93 o 
 -12   4  17      181.72      126.83     41.47 o 
 -10   4  17     1083.65     1146.30     82.21 o 
  -8   4  17     1409.69     1215.49     84.15 o 
  -6   4  17      747.66      563.92     64.80 o 
  -4   4  17      120.89      141.59     43.59 o 
  -2   4  17     1645.12     1434.03     87.34 o 
   0   4  17      821.85      826.52     86.37 o 
   2   4  17     1428.11     1359.51     76.18 o 
   4   4  17       19.35       16.79     37.17 o 
   6   4  17      787.18      814.17     72.14 o 
   8   4  17     1098.04     1005.10     84.85 o 
  10   4  17      669.18      662.00     78.41 o 
 -21   5  17      568.98      709.71    120.89 o 
 -19   5  17       10.86       36.68     61.62 o 
 -17   5  17     1600.53     1598.04     98.38 o 
 -15   5  17        6.15       35.99     38.31 o 
 -13   5  17      213.04      234.09     52.57 o 
 -11   5  17      170.91      175.59     47.28 o 
  -9   5  17      329.28      302.90     56.17 o 
  -7   5  17      860.40      830.58     77.94 o 
  -5   5  17       15.17        3.54     38.68 o 
  -3   5  17        0.21       12.94     39.38 o 
  -1   5  17        3.07       15.78     48.32 o 
   1   5  17      352.85      308.25     67.35 o 
   3   5  17       64.39      151.23     69.12 o 
   5   5  17       10.84       -1.63     64.23 o 
   7   5  17       80.06      135.21     74.20 o 
 -18   6  17       42.13        2.55     43.04 o 
 -16   6  17       16.32       14.93     42.13 o 
 -14   6  17        0.32       11.99     39.84 o 
 -12   6  17       17.02       47.77     44.29 o 
 -10   6  17       47.71       24.40     44.35 o 
  -8   6  17      271.31      223.95     57.34 o 
  -6   6  17      134.42      114.54     55.27 o 
  -4   6  17      147.24       85.09     48.21 o 
  -2   6  17       79.72       35.31     43.58 o 
   0   6  17       33.92       11.66     52.92 o 
   2   6  17       46.29       50.54     73.20 o 
   4   6  17        5.33       26.60     70.69 o 
 -13   7  17        9.15      -15.58     56.46 o 
 -11   7  17       99.65       99.47     51.18 o 
  -9   7  17      320.39      249.04     63.37 o 
  -7   7  17      118.75      124.27     53.33 o 
  -5   7  17      102.10      218.11     61.92 o 
  -3   7  17        0.01       12.78     47.48 o 
 -26   0  18      597.73      518.63    129.80 o 
 -24   0  18        1.09       32.39     78.11 o 
 -22   0  18       19.67       60.98     80.04 o 
 -20   0  18      690.83      603.38    114.12 o 
 -18   0  18      217.26      203.98     86.11 o 
 -16   0  18      196.08      197.85     80.94 o 
 -14   0  18     1224.30     1144.53    134.70 o 
 -12   0  18     4880.99     5009.06    217.21 o 
 -10   0  18      124.66      133.94     65.37 o 
  -8   0  18     1134.64     1138.55    125.14 o 
  -6   0  18     8238.77     7945.71    250.59 o 
  -4   0  18     1718.57     1667.22     76.75 o 
  -2   0  18     5189.41     5490.47    349.49 o 
   0   0  18      555.17      444.63     91.91 o 
   2   0  18     4766.08     4992.78    156.95 o 
   4   0  18     1209.69     1059.40     92.63 o 
   6   0  18     9136.25     9597.20    236.10 o 
   8   0  18     4265.25     4101.08    216.18 o 
  10   0  18      190.49      204.32     70.03 o 
  12   0  18      122.72      147.89     69.36 o 
 -27   1  18        0.07        1.70     62.29 o 
 -25   1  18     1731.92     1832.14    139.82 o 
 -23   1  18      532.36      398.62     75.21 o 
 -21   1  18      619.30      661.33     87.55 o 
 -19   1  18     2104.31     2175.36    130.97 o 
 -17   1  18        1.46       23.90     45.68 o 
 -15   1  18      170.94      139.12     50.44 o 
 -13   1  18       61.17       69.11     44.79 o 
 -11   1  18     4979.90     4881.08    149.20 o 
  -9   1  18       96.24       91.21     43.23 o 
  -7   1  18       44.18       39.40     40.59 o 
  -5   1  18     1947.05     1902.62     72.22 o 
  -3   1  18      125.58       99.28     32.21 o 
  -1   1  18      233.47      254.99     33.92 o 
   1   1  18        0.11       22.81     30.16 o 
   3   1  18      844.28      925.35     61.22 o 
   5   1  18     1033.46     1111.44     68.58 o 
   7   1  18      616.40      516.86     56.35 o 
   9   1  18      567.84      662.04     65.12 o 
  11   1  18       16.08       24.92     39.15 o 
 -26   2  18        5.10       22.72     59.71 o 
 -24   2  18        5.66       38.54     55.76 o 
 -22   2  18      111.90       79.78     55.98 o 
 -20   2  18       31.63        7.90     47.48 o 
 -18   2  18       43.98       49.63     49.15 o 
 -16   2  18      392.22      348.24     64.65 o 
 -14   2  18      287.34      154.36     50.78 o 
 -12   2  18       32.13       16.02     39.79 o 
 -10   2  18      460.24      402.14     68.10 o 
  -8   2  18        0.18       13.13     30.25 o 
  -6   2  18     1723.12     1617.77     94.12 o 
  -4   2  18      131.47       74.19     31.02 o 
  -2   2  18       58.93       41.96     32.56 o 
   0   2  18       10.47      -24.81     49.14 o 
   2   2  18      316.67      343.44     47.48 o 
   4   2  18       67.23       95.19     39.35 o 
   6   2  18     1675.51     1531.15     90.28 o 
   8   2  18     1155.45     1166.92     89.12 o 
  10   2  18      268.41      323.61     62.32 o 
 -25   3  18        1.75      -10.47     68.07 o 
 -23   3  18       89.64      101.40     75.88 o 
 -21   3  18     1108.77     1191.41    171.67 o 
 -19   3  18     1170.11     1214.47    168.55 o 
 -17   3  18       11.18       61.44     57.86 o 
 -15   3  18        5.20       18.99     54.00 o 
 -13   3  18       96.60       92.17     58.64 o 
 -11   3  18      257.29      240.14     47.91 o 
  -9   3  18       18.16       24.43     37.21 o 
  -7   3  18     1079.13      972.52     77.12 o 
  -5   3  18      354.44      332.83     54.73 o 
  -3   3  18      659.69      591.10     65.85 o 
  -1   3  18      364.27      266.73     71.01 o 
   1   3  18      191.87      154.55     73.95 o 
   3   3  18      748.76      806.37     98.13 o 
   5   3  18       58.57       47.85     39.08 o 
   7   3  18        2.13       16.29     40.64 o 
   9   3  18       96.71       88.76     48.81 o 
 -22   4  18      100.57       63.34     73.33 o 
 -20   4  18      240.54      225.96     80.91 o 
 -18   4  18        0.59        0.00     55.56 o 
 -16   4  18      104.10       83.10     63.06 o 
 -14   4  18        9.34       38.74     55.20 o 
 -12   4  18      411.27      389.55     59.33 o 
 -10   4  18       63.35      128.41     44.45 o 
  -8   4  18      538.90      617.61     69.32 o 
  -6   4  18        2.64      -10.50     34.68 o 
  -4   4  18     1238.25     1135.44     87.41 o 
  -2   4  18      564.83      587.48     80.79 o 
   0   4  18      276.09      182.21     77.50 o 
   2   4  18        1.80       29.65     84.31 o 
   4   4  18     1299.33     1493.52    139.89 o 
   6   4  18        1.61       22.61     53.50 o 
   8   4  18      807.22      960.41    122.15 o 
 -21   5  18       41.46       14.45     68.94 o 
 -19   5  18      288.47      278.38     90.75 o 
 -17   5  18      331.99      393.95     92.92 o 
 -15   5  18      188.07      182.18     72.77 o 
 -13   5  18       79.97       36.98     42.60 o 
 -11   5  18     1136.94     1144.30     89.52 o 
  -9   5  18      343.07      291.54     57.86 o 
  -7   5  18       43.56       59.56     43.10 o 
  -5   5  18     1711.14     1541.42     99.79 o 
  -3   5  18       85.00      103.34     46.33 o 
  -1   5  18      796.72      897.57     97.64 o 
   1   5  18        0.90       39.40     69.69 o 
   3   5  18        5.51       82.60    100.94 o 
   5   5  18     1343.18     1611.70    233.91 o 
 -16   6  18        0.86       -4.40     63.71 o 
 -14   6  18      430.63      414.20     69.27 o 
 -12   6  18     1109.40     1065.80    122.73 o 
 -10   6  18       74.04       99.74     48.13 o 
  -8   6  18     1184.52     1358.81    107.45 o 
  -6   6  18      387.30      414.98     69.52 o 
  -4   6  18      610.47      550.26     74.99 o 
  -2   6  18     1149.52     1296.18    120.73 o 
   0   6  18       84.28      129.75     85.59 o 
   2   6  18      443.62      485.21    189.52 o 
 -25   1  19       81.14      145.41     66.58 o 
 -23   1  19       38.89       25.98     54.69 o 
 -21   1  19       90.88      112.02     59.84 o 
 -19   1  19      137.34       91.20     55.21 o 
 -17   1  19     2476.77     2477.53    153.49 o 
 -15   1  19       86.90       77.48     49.54 o 
 -13   1  19      576.08      546.59     72.40 o 
 -11   1  19      883.63      807.78     83.00 o 
  -9   1  19     2840.84     2895.89    120.30 o 
  -7   1  19      650.15      645.69     71.04 o 
  -5   1  19      345.93      276.00     58.92 o 
  -3   1  19      710.01      744.16     71.36 o 
  -1   1  19       21.24       20.39     38.48 o 
   1   1  19     2207.89     2360.21    128.20 o 
   3   1  19        2.17       22.97     38.99 o 
   5   1  19       26.15       18.28     33.74 o 
   7   1  19      272.97      260.49     55.45 o 
   9   1  19      204.14      157.33     53.05 o 
 -24   2  19        9.93       42.58     61.66 o 
 -22   2  19      313.92      237.60     69.37 o 
 -20   2  19      266.39      256.46     67.42 o 
 -18   2  19      403.96      338.84     69.87 o 
 -16   2  19     1489.70     1551.38    114.38 o 
 -14   2  19      153.80      115.04     52.43 o 
 -12   2  19      322.88      343.82     94.12 o 
 -10   2  19     1566.23     1444.57    125.96 o 
  -8   2  19     1441.91     1274.18    113.96 o 
  -6   2  19        6.66        2.79     45.65 o 
  -4   2  19       33.82       57.53     35.69 o 
  -2   2  19      457.46      565.55     74.16 o 
   0   2  19      636.50      684.52     93.62 o 
   2   2  19     1661.33     1764.46    115.92 o 
   4   2  19      250.61      178.72     64.51 o 
   6   2  19       11.50       29.86     57.13 o 
   8   2  19     2039.47     2283.34    147.16 o 
 -23   3  19      744.13      880.56    161.52 o 
 -21   3  19       74.60      104.82     88.63 o 
 -19   3  19     2909.40     2980.40    219.50 o 
 -17   3  19     1084.62     1128.30    131.40 o 
 -15   3  19      478.86      453.04     91.47 o 
 -13   3  19      680.63      553.01     92.85 o 
 -11   3  19       34.11       83.73     60.49 o 
  -9   3  19     1159.00     1104.74    112.34 o 
  -7   3  19       95.36      133.24     59.46 o 
  -5   3  19     2092.63     2197.28    104.00 o 
  -3   3  19      370.39      509.33    137.15 o 
  -1   3  19      673.28      561.66     92.05 o 
   1   3  19     1157.22     1218.88    143.81 o 
   3   3  19       55.59       50.20     56.44 o 
   5   3  19        1.87       35.47     55.57 o 
   7   3  19      155.27      160.67     71.93 o 
 -22   4  19      123.26      192.89     84.14 o 
 -20   4  19      752.12      924.29    131.38 o 
 -18   4  19      495.75      443.48     94.30 o 
 -16   4  19      309.37      307.68     81.68 o 
 -14   4  19     1777.32     1627.05    148.01 o 
 -12   4  19      417.52      506.32     90.92 o 
 -10   4  19       33.35       76.93     60.80 o 
  -8   4  19       21.89       15.05     41.64 o 
  -6   4  19     3823.85     3887.41    138.04 o 
  -4   4  19       16.96       -2.01     44.54 o 
  -2   4  19      227.95      208.43     65.41 o 
   0   4  19      479.02      450.04    103.26 o 
   2   4  19       74.32       90.58     80.41 o 
   4   4  19     1091.89     1101.88    124.37 o 
   6   4  19       43.58       39.50     65.84 o 
 -19   5  19      452.97      447.60    103.19 o 
 -17   5  19        0.08       46.73     67.79 o 
 -15   5  19      375.17      363.47     89.75 o 
 -13   5  19     1588.78     1431.10    141.85 o 
 -11   5  19      624.02      548.93     96.11 o 
  -9   5  19      308.88      382.13     67.20 o 
  -7   5  19        5.85       16.33     42.10 o 
  -5   5  19      833.62      756.25     81.46 o 
  -3   5  19       68.85       48.43     57.43 o 
  -1   5  19       41.07       11.95     69.74 o 
   1   5  19       51.69      181.15     90.50 o 
 -14   6  19      217.72      148.75     78.37 o 
 -12   6  19       19.07       36.59     67.02 o 
 -10   6  19      123.10       63.29     52.13 o 
  -8   6  19        0.42       12.05     49.28 o 
  -6   6  19      345.92      314.62     67.96 o 
  -4   6  19       55.00       51.77     58.18 o 
  -2   6  19        1.32       54.28     75.61 o 
 -24   0  20      809.01     1196.44    334.80 o 
 -22   0  20       23.65        3.47     76.90 o 
 -20   0  20       79.25       82.31     82.33 o 
 -18   0  20     1106.60     1148.39    152.26 o 
 -16   0  20       33.13      102.99     77.91 o 
 -14   0  20     2863.19     3066.56    196.45 o 
 -12   0  20     1084.27     1171.14    142.43 o 
 -10   0  20      927.94      895.52    125.00 o 
  -8   0  20     5674.47     5784.36    236.29 o 
  -6   0  20      222.82      359.01     86.89 o 
  -4   0  20     1024.73      971.75    175.08 o 
  -2   0  20     1240.79      852.00    166.05 o 
   0   0  20     2380.28     2469.31    240.75 o 
   4   0  20      177.64      164.53     89.34 o 
   6   0  20      359.99      263.85    103.51 o 
   8   0  20     1275.50     1341.44    120.45 o 
 -25   1  20      113.21      135.70     72.11 o 
 -23   1  20     1184.36     1307.05    124.41 o 
 -21   1  20      423.71      415.73     81.26 o 
 -19   1  20      485.23      442.54    103.48 o 
 -17   1  20      618.34      606.64     84.44 o 
 -15   1  20     2796.88     2759.95    133.60 o 
 -13   1  20     3267.51     3212.24    165.61 o 
 -11   1  20       61.34       93.96     49.59 o 
  -9   1  20       15.70       28.01     44.71 o 
  -7   1  20     1288.62     1349.95    109.68 o 
  -5   1  20      106.72       94.86     46.94 o 
  -3   1  20      189.00      144.04     71.84 o 
  -1   1  20      355.38      401.09     92.64 o 
   1   1  20     1713.05     1675.38    242.65 o 
   3   1  20       26.54       29.94     77.18 o 
   5   1  20      395.28      473.35     83.50 o 
   7   1  20     1955.15     2187.39    141.80 o 
 -24   2  20     1190.78     1338.46    156.29 o 
 -22   2  20        7.73       -2.00     67.66 o 
 -20   2  20      180.39      147.05     78.40 o 
 -18   2  20      250.03      235.76     82.39 o 
 -16   2  20       47.88       91.32     63.16 o 
 -14   2  20      325.48      284.62     79.34 o 
 -12   2  20     1923.81     2022.46    170.60 o 
 -10   2  20        1.91       49.14     56.63 o 
  -8   2  20       70.47       43.50     52.40 o 
  -6   2  20        0.12       -4.40     48.33 o 
  -4   2  20      145.34      186.30     72.68 o 
  -2   2  20      288.32       69.57    110.25 o 
   0   2  20       98.72       92.67    107.02 o 
   2   2  20       32.62       48.66     74.52 o 
   4   2  20     1520.94     1546.62    120.83 o 
   6   2  20       66.86       67.35     63.07 o 
 -21   3  20      324.38      148.29     98.33 o 
 -19   3  20       22.64       13.18     68.14 o 
 -17   3  20      918.49      913.63    123.17 o 
 -15   3  20       71.01       68.14     64.35 o 
 -13   3  20       46.14       82.35     64.11 o 
 -11   3  20      151.54      180.89     70.69 o 
  -9   3  20       72.15       81.47     57.99 o 
  -7   3  20       10.90       25.78     53.59 o 
  -5   3  20      576.74      611.16    107.34 o 
  -3   3  20       10.20      -49.99     86.30 o 
  -1   3  20        0.04       43.28     57.45 o 
   1   3  20       15.14       53.64     61.07 o 
   3   3  20      340.87      270.75     79.35 o 
   5   3  20      456.84      504.85     94.64 o 
 -20   4  20       41.82      -17.78     66.88 o 
 -18   4  20      321.11      275.93     90.57 o 
 -16   4  20      146.71      175.39     76.58 o 
 -14   4  20      807.58      823.11    116.64 o 
 -12   4  20      170.73       92.82     66.96 o 
 -10   4  20      953.06      926.28    113.46 o 
  -8   4  20      430.82      338.73     80.54 o 
  -6   4  20      328.90      245.92     73.98 o 
  -4   4  20       36.70       92.89     69.26 o 
  -2   4  20        2.21       -1.18     66.90 o 
   0   4  20      157.81       87.87     72.55 o 
   2   4  20      326.26      475.61    100.34 o 
 -17   5  20      220.20      219.93    109.34 o 
 -15   5  20       68.28       60.58     71.99 o 
 -13   5  20     1725.36     1879.96    162.58 o 
 -11   5  20      881.10      938.76    118.47 o 
  -9   5  20      178.34      235.87     78.37 o 
  -7   5  20     1212.02     1178.73    122.44 o 
  -5   5  20      286.04      241.97    125.94 o 
  -3   5  20      202.96      116.29     78.67 o 
  -1   5  20       41.79      120.53     83.86 o 
 -23   1  21      511.10      401.53     88.78 o 
 -21   1  21      199.77      193.96     72.63 o 
 -19   1  21       52.06      102.08     60.04 o 
 -17   1  21        0.06       48.69     55.14 o 
 -15   1  21       92.10       37.17     52.45 o 
 -13   1  21      340.58      401.20     71.29 o 
 -11   1  21       52.46       38.64     50.17 o 
  -9   1  21      388.18      360.93     74.87 o 
  -7   1  21       25.63        5.90     54.77 o 
  -5   1  21     2102.88     2116.97    236.76 o 
  -3   1  21      720.52      696.88    175.08 o 
  -1   1  21       27.96       -5.23     95.71 o 
   1   1  21       34.68      -28.04     91.81 o 
   5   1  21      134.67      155.59    102.08 o 
 -22   2  21       50.99        4.69     72.96 o 
 -20   2  21     1009.45     1026.67    135.11 o 
 -18   2  21       13.18       10.33     70.35 o 
 -16   2  21       86.92       76.89     67.23 o 
 -14   2  21      303.32      179.26     92.21 o 
 -12   2  21      205.25      128.10     67.36 o 
 -10   2  21      210.23      245.71     73.21 o 
  -8   2  21      318.50      309.87     77.50 o 
  -6   2  21        7.96       13.77     63.23 o 
  -4   2  21     2321.95     2166.11    243.51 o 
  -2   2  21       56.35       78.70    104.84 o 
   0   2  21      227.73      165.38    128.88 o 
   2   2  21      685.28      843.06    203.02 o 
   4   2  21      202.19      173.74    108.26 o 
 -21   3  21      200.29      262.92     91.64 o 
 -19   3  21       78.44      114.60     80.57 o 
 -17   3  21       13.32       36.09     69.34 o 
 -15   3  21      587.96      542.55    101.18 o 
 -13   3  21      363.27      354.28     87.12 o 
 -11   3  21     1760.13     1933.23    150.47 o 
  -9   3  21      120.89      113.93     63.12 o 
  -7   3  21     1196.54     1425.19    155.49 o 
  -5   3  21      691.67      707.34    198.65 o 
  -3   3  21      111.39      156.45    132.59 o 
  -1   3  21      295.01      258.24    143.71 o 
   1   3  21       21.49       68.43    122.23 o 
 -18   4  21       16.70      108.19     80.89 o 
 -16   4  21        8.20       18.75     70.63 o 
 -14   4  21      207.33      347.41     95.49 o 
 -12   4  21      543.39      537.64    102.75 o 
 -10   4  21       77.66      107.41     68.73 o 
  -8   4  21      504.43      438.99     92.61 o 
  -6   4  21        1.49       36.35     71.30 o 
  -4   4  21      636.48      554.98    186.10 o 
  -2   4  21     1228.28     1235.32    245.03 o 
   0   4  21      285.22      436.83    171.75 o 
 -11   5  21       39.16       16.52     63.88 o 
  -9   5  21       30.74       29.01     65.47 o 
  -7   5  21      707.69      552.37    119.64 o 
 -22   0  22      834.72     1196.06    199.69 o 
 -20   0  22        2.68       64.77     94.01 o 
 -18   0  22      938.13     1093.22    156.75 o 
 -16   0  22       44.06       86.53     84.38 o 
 -14   0  22      230.89      113.65     87.68 o 
 -12   0  22     1366.20     1723.71    174.86 o 
 -10   0  22      547.43      724.31    122.73 o 
  -8   0  22       49.26      101.24     76.09 o 
  -6   0  22      603.05      516.10    149.22 o 
  -4   0  22     1504.57     1542.13    228.59 o 
  -2   0  22      451.07      480.93    149.89 o 
 -21   1  22      373.94      297.68     97.27 o 
 -19   1  22     1039.68     1053.92    136.15 o 
 -17   1  22      140.35      217.93     81.22 o 
 -15   1  22      186.66      161.99     75.48 o 
 -13   1  22      242.21      222.74     80.67 o 
 -11   1  22     2274.84     2051.68    154.39 o 
  -9   1  22      297.94      290.25     98.29 o 
  -7   1  22       61.74       24.52    103.79 o 
  -5   1  22     1339.26     1501.16    233.62 o 
  -3   1  22      251.75      343.78    149.03 o 
  -1   1  22      890.29     1104.44    214.52 o 
   1   1  22      370.22      439.02    163.86 o 
 -20   2  22        0.05       47.62     76.44 o 
 -18   2  22      882.11      963.17    135.92 o 
 -16   2  22       72.77       90.79     79.06 o 
 -14   2  22      287.31      216.71     97.67 o 
 -12   2  22       79.61      102.62     72.81 o 
 -10   2  22       35.70       66.10     63.80 o 
  -8   2  22      830.61     1077.10    144.04 o 
  -6   2  22        9.07       23.95    102.17 o 
  -4   2  22       41.05       44.58    113.01 o 
  -2   2  22      961.54      677.49    187.62 o 
   0   2  22     1005.84      811.70    205.78 o 
   2   2  22       45.03       60.92    132.68 o 
 -17   3  22      272.84      391.28     98.49 o 
 -15   3  22       34.68       18.30     67.54 o 
 -13   3  22      315.17      310.03     85.98 o 
 -11   3  22       70.78       65.68     64.57 o 
  -9   3  22        5.85       30.35     76.44 o 
  -7   3  22       27.09       -3.33    121.09 o 
  -5   3  22       15.01       -3.71    113.39 o 
  -3   3  22      634.75      517.34    175.74 o 
  -1   3  22       33.81       -8.55    120.99 o 
 -14   4  22      212.45      165.74     86.81 o 
 -12   4  22      536.09      433.98     99.62 o 
 -10   4  22        0.49       24.36     68.60 o 
  -8   4  22       11.19        3.08     81.28 o 
  -6   4  22        2.17       31.18    115.86 o 
 -17   1  23       52.94       90.15     75.90 o 
 -15   1  23       38.99       22.78     73.08 o 
 -13   1  23      527.91      607.07    106.96 o 
 -11   1  23        0.54       -2.47     78.81 o 
  -9   1  23      431.89      455.46    165.29 o 
  -7   1  23        6.03       14.92    115.39 o 
  -5   1  23      289.30      379.71    157.78 o 
  -3   1  23       67.87       29.18    117.38 o 
  -1   1  23      158.32       93.15    130.88 o 
 -16   2  23      252.00      218.96    104.48 o 
 -14   2  23      138.04       63.76     75.85 o 
 -12   2  23      571.30      784.07    112.99 o 
 -10   2  23     1434.24     1527.76    173.35 o 
  -8   2  23        5.42        5.61    115.58 o 
  -6   2  23       93.28      255.96    143.33 o 
  -4   2  23        6.27      -20.72    119.28 o 
  -2   2  23        6.72       49.52    132.02 o 
 -13   3  23      107.21      189.34     81.10 o 
 -11   3  23        3.69        0.47     66.51 o 
  -9   3  23      553.80      622.84    201.88 o 
  -7   3  23        2.76       45.62    123.56 o 
 -14   0  24        0.13       47.90    134.97 o 
 -12   0  24     1103.99     1504.30    263.75 o 
 -13   1  24       70.52       69.01     75.58 o 
 -11   1  24        0.56       -3.04    120.33 o 
  -9   1  24       61.08      -18.34    118.81 o 
  -7   1  24     1551.63     1870.51    280.01 o 
                                                 
